# Supplementary material for: The dilemma of frontline servant leadership: The conflict between top management directives and grassroots employee wellbeing and retention
Source: PLoS One. 2025 May 14;20(5):e0323811. doi: 10.1371/journal.pone.0323811 (PMC12077735; doi:10.1371/journal.pone.0323811)
Supplement: S1 Appendix — https://doi.org/10.6084/m9.figshare.28606742.v1. (XLSX) [file pone.0323811.s001.xlsx]

## Sheet: Sheet1
TIME	EP1	EP2	EP3	EP4	SB1	SB2	SB3	SB4	AC1	AC2	AC3	FG1	FG2	FG3	CO1	CO2	CO3	AU1	AU2	AU3	HU1	HU2	HU3	HU4	ST1	ST2	ST3	SC1	SC2	SC3	SC4	SC5	SC6	LWB1	LWB2	LWB3	WWB1	WWB2	WWB3	PWB1	PWB2	PWB3	PJ1	PJ2	PJ3	PJ4	CS1	CS2	CS3
1062	2	2	2	3	3	3	3	2	2	2	3	4	3	3	5	3	4	3	2	3	2	2	3	3	1	3	2	3	3	2	4	3	3	3	3	3	3	3	3	4	4	3	3	3	3	3	3	4	4
411	2	1	2	2	2	1	2	1	1	1	2	1	2	5	3	4	3	4	2	5	2	2	2	2	2	2	1	3	2	1	3	2	1	2	3	3	4	3	4	4	3	4	2	3	2	2	2	3	4
330	2	2	1	1	3	4	2	2	2	2	2	2	2	4	5	3	1	2	4	3	3	4	4	3	2	2	4	3	3	2	3	4	3	3	3	2	3	4	3	3	2	2	4	4	3	4	4	2	2
148	1	3	2	2	2	2	4	4	2	1	1	2	3	3	2	2	3	2	2	2	2	2	3	2	2	2	2	2	2	2	3	2	4	4	4	4	3	4	4	4	4	3	3	3	4	4	4	4	4
335	3	2	2	2	4	5	3	2	4	4	5	4	4	3	4	4	5	3	4	4	2	3	3	2	1	3	3	2	2	2	2	2	3	2	4	3	4	3	4	5	4	4	3	3	4	4	3	4	4
270	3	1	3	2	3	3	3	3	3	3	3	3	3	3	3	3	3	3	2	3	3	1	2	2	2	3	3	3	3	3	1	2	5	4	4	4	4	4	4	4	4	4	4	4	4	4	4	4	4
446	1	1	1	1	1	1	1	1	2	2	2	1	1	1	1	1	1	1	1	1	1	1	1	1	1	1	1	1	1	1	1	1	5	5	5	5	5	5	5	5	5	5	5	5	5	5	5	5	5
446	1	1	1	1	1	1	1	1	5	5	5	1	1	1	1	1	1	1	1	1	1	1	1	1	1	1	1	1	1	1	1	1	5	5	5	5	5	5	5	5	5	5	5	5	5	5	5	5	5
354	1	2	2	2	4	4	2	1	2	2	2	4	2	4	2	4	5	1	2	2	1	2	1	2	1	1	2	2	2	2	1	2	4	1	2	2	2	1	4	5	5	4	2	2	5	2	2	4	4
411	2	1	2	2	2	1	2	1	1	2	2	1	2	5	3	4	3	4	2	5	2	2	2	2	2	2	1	3	2	1	3	2	1	2	3	3	4	3	4	4	3	4	2	3	2	2	2	3	4
650	2	2	3	3	3	3	4	3	3	2	3	3	2	4	4	4	5	4	4	3	3	4	3	3	2	4	4	2	2	3	3	2	2	1	2	4	5	1	5	5	5	4	3	4	3	5	4	4	3
247	2	1	1	2	3	4	2	2	2	2	2	2	3	3	4	2	4	4	2	3	2	2	2	2	2	2	1	3	2	2	2	2	5	3	4	2	4	4	3	3	4	4	4	3	4	4	4	4	5
459	1	2	2	3	4	4	3	2	2	2	2	2	3	2	2	2	3	3	2	3	1	2	1	2	3	3	2	2	4	2	2	3	3	3	3	3	3	3	4	4	5	4	3	3	4	4	4	3	3
106	2	2	3	2	3	3	3	3	3	2	2	3	3	3	3	3	3	3	3	3	3	3	3	3	1	1	1	3	3	3	3	3	3	3	3	3	3	3	3	3	3	3	3	3	3	3	3	3	3
185	3	3	3	3	3	4	3	2	3	3	3	2	3	2	2	2	3	3	3	3	3	3	3	3	2	3	2	2	2	1	2	3	4	4	5	4	4	3	3	3	4	4	4	4	4	4	3	3	3
95	3	3	3	3	3	3	3	3	4	4	4	3	3	3	3	3	3	3	3	3	3	3	3	3	1	1	1	3	3	3	3	3	3	3	3	3	3	3	3	3	3	3	3	3	3	3	3	3	3
459	1	2	2	3	4	4	3	2	2	3	2	2	3	2	2	2	3	3	2	3	1	2	1	2	3	3	2	2	4	2	2	3	3	3	3	3	3	3	4	4	5	4	3	3	4	4	4	3	3
557	2	3	4	4	4	5	4	3	4	4	4	4	5	3	5	2	5	3	1	2	3	5	1	5	3	4	5	3	3	4	5	4	2	3	4	3	4	3	2	4	5	3	2	3	4	4	4	3	3
111	2	2	2	2	3	3	3	3	3	3	3	3	3	3	3	3	3	3	3	3	3	3	3	3	3	3	3	3	3	3	3	3	3	3	3	4	4	3	3	3	3	3	3	3	3	4	3	4	4
150	2	2	3	3	3	3	3	3	4	4	4	3	3	3	3	3	4	2	3	2	3	2	3	4	3	3	1	3	2	3	2	3	4	3	3	4	2	2	3	4	3	2	3	3	2	3	3	4	3
1151	2	2	2	3	3	4	3	2	3	4	3	3	4	3	4	2	3	2	2	3	3	1	2	2	2	2	3	3	2	2	2	2	5	4	4	3	4	4	4	4	4	4	4	3	4	4	4	4	4
238	1	1	2	2	2	2	1	2	2	2	2	2	2	2	2	2	2	2	2	2	2	2	2	2	2	2	2	2	2	2	2	1	4	4	4	4	4	4	4	4	4	4	4	4	4	4	4	4	4
126	1	1	1	1	1	1	1	1	5	5	5	1	1	1	1	1	1	1	1	1	1	1	1	1	1	1	1	1	1	1	1	1	5	5	5	5	5	5	5	5	5	5	5	5	5	5	5	5	5
213	2	2	2	2	3	2	1	1	5	5	5	1	1	1	3	3	3	2	3	2	4	2	2	3	3	1	2	2	1	3	1	1	4	4	4	3	4	3	3	4	5	4	5	4	4	4	4	4	4
566	2	2	2	1	2	1	1	2	4	4	4	1	2	2	2	2	1	2	3	2	4	2	2	3	2	1	1	1	1	2	2	2	5	4	4	5	5	5	5	5	4	4	5	3	4	4	4	5	5
606	2	2	2	2	2	2	2	2	2	4	3	2	4	3	3	3	3	4	3	3	3	1	4	3	2	2	1	1	2	2	2	3	4	3	3	4	4	3	4	4	4	3	3	4	4	3	4	4	3
407	2	3	3	3	4	4	4	3	3	3	4	3	3	4	4	4	3	3	3	3	3	2	3	3	2	3	2	3	3	2	3	3	3	2	3	2	4	2	3	4	3	3	3	3	3	4	4	4	4
690	1	2	1	3	1	2	2	2	3	1	2	3	1	2	3	2	3	2	2	3	3	3	3	4	2	1	2	2	3	2	2	3	4	5	5	4	3	3	4	3	2	3	4	4	4	4	4	4	4
407	2	2	2	2	3	3	2	2	2	2	3	2	2	3	3	3	3	3	2	2	2	2	2	2	2	3	2	2	3	3	3	2	3	3	2	3	4	2	3	4	3	3	3	3	4	4	3	3	3
234	3	4	3	3	3	4	3	3	3	3	3	3	3	3	3	2	4	3	3	3	3	3	4	4	4	3	3	3	3	3	3	3	4	3	2	3	4	2	2	3	4	4	3	2	3	3	4	4	4
751	1	1	1	1	4	2	2	2	3	4	3	3	4	3	2	3	2	3	4	2	2	2	2	2	2	2	2	2	2	2	2	2	2	4	4	4	4	4	4	4	4	4	4	3	4	2	4	4	4
88	2	1	1	2	2	1	1	1	4	5	5	1	1	1	1	1	1	1	1	1	1	1	1	1	1	1	1	1	1	1	1	1	5	5	5	5	5	5	5	5	5	5	5	5	5	5	5	5	5
335	3	2	2	2	4	5	3	2	4	4	3	4	4	3	4	4	5	3	4	4	2	3	3	2	1	3	3	2	2	2	2	2	3	2	4	3	4	3	4	5	4	4	3	3	4	4	3	4	4
950	2	1	3	3	4	4	2	1	4	4	3	1	1	3	4	4	4	2	2	1	2	1	1	1	1	1	2	3	2	2	2	2	5	2	2	1	1	3	3	4	4	5	5	1	1	1	3	3	3
195	3	3	2	2	2	2	2	3	2	3	3	2	3	3	2	3	2	2	2	3	2	3	2	3	2	3	2	3	2	3	2	3	4	3	3	4	4	3	3	3	3	4	4	4	4	4	3	2	4
145	2	2	3	2	3	3	3	2	2	2	2	2	2	2	2	2	2	2	2	2	3	3	3	3	2	2	2	2	3	2	2	2	4	3	5	3	4	3	3	3	3	3	3	3	4	4	4	4	4
436	2	1	1	2	3	2	1	2	2	2	2	2	2	2	2	1	2	2	2	1	2	2	2	2	1	1	2	1	2	1	1	2	5	3	3	4	4	3	4	4	3	3	4	3	4	3	4	4	4
242	2	2	1	3	4	5	3	3	4	3	3	4	3	3	4	3	5	5	4	3	3	2	2	3	3	3	3	2	3	3	2	3	4	4	3	4	3	2	4	4	4	3	4	3	3	4	3	4	4
278	2	2	1	2	3	3	3	2	2	2	2	2	2	2	2	3	3	3	3	2	3	2	3	3	2	2	2	3	2	3	2	2	3	2	3	2	3	3	3	4	4	4	4	3	3	3	3	3	3
189	1	1	1	1	1	1	1	1	3	3	3	1	1	1	1	1	1	1	1	1	1	1	1	1	1	1	1	1	1	1	1	1	5	5	5	5	5	5	5	5	5	5	5	5	5	5	5	5	5
401	1	2	1	2	3	4	3	3	2	2	2	2	2	2	2	2	3	2	2	2	2	3	2	2	2	1	1	2	1	2	1	2	4	4	3	2	4	4	4	4	4	4	4	4	4	4	4	4	4
407	2	3	3	3	4	4	4	3	3	3	4	3	3	4	4	4	3	3	3	3	3	2	3	3	2	3	2	3	3	2	3	3	3	2	3	2	4	2	3	4	3	3	3	3	3	4	4	4	4
222	2	2	3	2	3	3	3	3	2	3	2	2	3	2	3	3	4	3	3	3	2	2	2	2	2	3	3	3	3	3	2	3	4	3	3	3	3	3	4	3	3	3	3	3	3	3	3	3	3
141	1	4	1	3	2	2	2	3	2	4	3	2	4	3	2	3	3	4	2	2	4	2	4	3	2	1	3	5	4	4	4	3	4	2	3	3	2	4	4	2	5	4	4	3	4	3	2	2	2
285	1	2	2	2	2	2	2	1	1	1	2	1	1	2	3	2	4	3	4	3	2	1	1	2	3	3	2	3	1	3	3	3	4	3	4	4	4	3	4	4	4	4	5	4	4	4	4	5	4
326	2	2	2	2	2	2	2	3	2	3	2	2	3	2	2	3	3	2	2	3	3	2	2	4	1	1	4	2	2	3	2	2	4	4	3	4	4	4	2	5	3	3	4	4	4	4	3	3	4
171	1	1	1	1	3	3	3	2	2	2	3	2	2	3	3	3	3	2	2	2	3	2	2	3	3	2	3	2	3	2	3	2	4	3	4	3	4	3	4	4	3	4	4	3	4	3	4	3	4
357	2	2	2	2	4	3	3	2	3	3	3	3	3	3	4	2	3	2	2	2	3	2	2	2	2	2	3	3	3	3	3	3	4	4	3	3	3	3	3	3	3	3	3	3	3	3	3	3	4
371	3	4	3	3	5	4	3	2	3	4	2	3	4	2	3	2	4	2	3	2	2	2	2	3	3	3	3	2	3	3	2	2	4	2	3	3	4	3	4	4	3	3	3	3	3	3	4	4	4
439	1	1	3	3	3	3	3	2	3	3	3	3	3	3	3	3	3	3	2	1	3	1	3	3	2	2	3	2	3	1	1	2	3	1	1	3	5	3	5	4	3	4	2	3	4	4	3	3	3
167	3	3	3	3	3	3	3	3	3	3	3	3	3	3	3	3	3	3	3	3	3	3	3	3	2	3	2	3	3	3	3	3	3	3	3	3	3	3	3	3	3	3	3	3	3	3	3	3	3
656	1	1	1	1	3	3	3	3	3	2	2	3	2	2	3	3	3	3	3	3	2	3	3	3	2	2	2	2	2	2	2	2	4	3	3	4	5	4	4	4	4	4	4	4	4	4	4	3	3
595	2	2	2	2	4	4	2	2	2	3	2	2	3	2	2	3	3	4	3	2	2	2	2	2	2	3	4	2	2	4	3	2	4	2	3	4	4	4	3	4	3	4	2	3	3	3	3	4	4
129	1	1	1	1	1	1	1	1	1	1	1	1	1	1	1	1	1	1	1	1	1	1	1	3	3	2	2	2	1	2	1	2	5	3	4	2	4	5	5	5	5	5	5	5	5	5	5	5	5
424	2	2	1	3	3	4	2	3	4	3	3	4	3	3	2	2	4	3	2	2	3	2	2	2	1	2	3	3	2	2	2	2	3	2	3	2	3	3	3	4	3	4	4	4	4	3	4	4	4
318	3	2	3	4	4	4	3	2	4	2	2	4	2	2	4	2	4	2	2	2	2	2	2	2	2	2	4	2	2	1	2	2	5	2	4	4	4	2	4	4	4	2	4	4	2	4	2	4	4
80	2	2	2	2	2	2	2	2	2	2	2	2	2	2	2	2	2	2	2	2	2	2	2	2	2	2	2	2	2	2	2	2	4	4	4	4	4	4	4	4	4	4	4	4	4	4	4	4	4
500	2	2	2	2	4	4	3	2	2	2	3	2	2	3	4	3	4	3	3	3	2	2	2	2	2	3	2	2	2	2	2	2	4	3	4	3	4	4	4	4	4	4	4	4	4	4	4	4	4
209	3	3	2	2	4	4	3	2	4	4	3	4	4	3	3	2	2	3	3	2	3	3	3	4	3	4	3	2	2	3	3	3	4	3	3	3	3	2	4	4	3	3	3	3	4	4	4	4	4
326	2	2	2	2	2	2	2	3	2	3	2	2	3	2	2	3	3	2	2	3	3	2	2	4	1	1	4	2	2	3	2	2	4	4	3	4	4	4	2	5	3	3	4	4	4	4	3	3	4
407	2	2	2	2	2	2	2	2	2	2	2	2	2	2	2	2	2	2	2	2	2	2	2	2	2	2	2	2	2	2	2	2	4	4	4	4	4	4	4	4	4	4	4	4	4	4	4	4	4
330	2	2	1	1	3	4	2	2	2	2	4	2	2	4	5	3	1	2	4	3	3	4	4	3	2	2	2	3	3	2	3	4	3	3	3	2	3	4	3	3	2	2	4	4	3	4	4	2	2
182	2	2	2	2	3	3	2	2	2	2	2	2	2	2	4	2	4	2	2	2	2	3	2	2	2	2	2	2	2	2	2	2	4	4	4	3	4	4	4	4	4	4	4	3	4	4	4	4	4
403	1	1	1	1	5	3	2	1	1	1	1	1	1	1	5	2	2	1	2	1	1	1	1	1	1	2	3	1	1	1	1	1	5	3	3	4	3	2	2	4	5	5	3	5	4	5	5	5	5
352	2	2	1	1	3	3	1	2	2	2	2	2	2	2	2	2	4	2	2	2	2	2	1	2	2	1	3	2	2	2	3	2	4	4	4	3	4	4	4	4	4	4	4	4	4	4	3	4	4
384	2	2	1	2	3	3	2	2	3	3	2	3	3	2	2	2	2	2	2	2	2	2	2	2	2	2	2	2	2	2	2	2	4	3	3	3	4	3	4	4	3	4	4	4	4	4	4	4	4
411	2	1	2	2	2	1	2	1	1	2	2	1	2	5	3	4	3	4	2	5	2	2	2	2	2	2	5	3	2	1	3	2	1	2	3	3	4	3	4	4	3	4	2	3	2	2	2	3	4
606	2	2	2	2	2	2	2	2	2	4	3	2	4	3	3	3	3	4	3	3	3	1	4	3	2	2	1	1	2	2	2	3	4	3	3	4	4	3	4	4	4	3	3	4	4	3	4	4	3
524	1	1	1	1	2	3	3	2	2	2	3	2	2	3	3	3	3	3	3	2	2	2	4	1	3	2	2	2	2	2	2	2	5	3	4	4	5	4	4	4	4	3	4	3	4	4	4	4	4
326	1	1	1	1	3	2	1	1	2	2	1	2	2	1	2	4	4	2	2	2	4	2	1	1	2	2	3	2	1	1	2	1	3	4	4	4	5	3	3	4	2	2	5	5	3	4	4	4	4
325	2	2	2	2	5	2	2	2	2	2	2	2	2	2	2	2	3	3	3	3	3	3	3	2	3	3	2	3	3	3	1	1	5	4	3	3	5	5	5	5	4	3	3	3	3	3	3	4	4
357	2	2	2	2	4	3	3	2	3	3	3	3	3	3	4	2	3	2	2	2	3	2	2	2	2	2	3	3	3	3	3	3	4	4	3	3	3	3	3	3	3	3	3	3	3	3	3	3	4
336	1	3	2	2	2	2	2	1	2	1	2	2	1	2	3	3	2	2	1	2	3	2	2	2	2	2	2	2	2	3	3	1	5	4	5	4	4	4	3	4	5	4	5	5	4	4	5	5	5
209	3	3	2	2	4	4	3	2	4	4	3	4	4	3	3	2	2	3	3	2	3	3	3	4	3	4	3	2	2	3	3	3	4	3	3	3	3	2	4	4	3	3	3	3	4	4	4	4	4
315	1	1	1	1	1	1	1	1	1	1	1	1	1	1	1	1	1	1	1	1	1	1	1	1	1	2	1	1	1	1	1	1	5	2	3	3	5	3	4	4	4	4	4	4	4	4	4	4	4
149	2	1	1	1	2	2	2	2	2	1	1	2	1	1	1	1	1	1	1	1	1	1	1	1	1	1	1	1	1	2	2	1	4	5	4	5	5	4	5	4	4	5	3	4	5	5	4	4	4
454	1	1	1	1	1	1	1	1	1	1	1	1	1	1	1	1	1	1	1	1	1	1	1	1	1	1	1	1	1	1	1	1	5	5	5	5	5	5	5	5	5	5	5	5	4	5	5	4	5
283	4	2	2	2	4	4	3	3	4	3	4	4	3	4	3	3	5	3	2	3	1	1	2	2	2	3	2	3	2	2	2	3	4	3	5	3	3	3	4	4	4	4	4	3	4	4	4	3	5
146	2	2	2	2	3	2	2	2	2	2	2	2	2	2	2	2	2	2	2	2	2	2	1	2	2	2	2	2	2	2	2	2	4	4	4	4	4	4	4	4	5	4	4	4	4	4	4	4	4
145	3	3	2	3	3	2	2	2	2	2	2	2	2	2	2	2	3	2	2	2	2	2	2	2	2	3	2	4	4	4	2	3	3	2	4	3	3	3	2	4	4	4	3	3	3	3	3	2	4
238	3	3	4	3	1	5	3	3	5	4	3	5	4	3	3	4	5	2	4	3	3	1	2	3	3	2	4	2	4	2	3	3	5	3	4	4	4	3	4	4	4	4	3	3	4	4	4	3	4
110	3	3	3	3	3	3	3	3	2	3	3	2	3	3	3	3	3	2	3	3	3	3	3	4	4	4	4	3	4	4	3	3	3	3	3	3	3	3	3	3	3	3	3	3	3	3	3	3	3
403	1	1	1	1	5	3	2	1	1	1	1	1	1	1	5	2	2	1	2	1	1	1	1	1	1	2	3	1	1	1	1	1	5	3	3	4	3	2	2	4	5	5	3	5	4	5	5	5	5
439	1	1	3	3	3	3	3	2	3	3	3	3	3	3	3	3	3	3	2	1	3	1	3	3	2	2	3	2	3	1	1	2	3	1	1	3	5	3	5	4	3	4	2	3	4	4	3	3	3
315	1	1	1	1	1	1	1	1	1	1	1	1	1	1	1	1	1	1	1	1	1	1	1	1	1	2	1	1	1	1	1	1	5	2	3	3	5	3	4	4	4	4	4	4	4	4	4	4	4
308	2	2	2	2	2	2	2	2	2	2	4	2	2	4	4	4	4	2	2	4	2	2	4	4	2	4	4	2	2	2	2	2	4	2	4	2	5	2	4	4	4	4	2	2	2	2	2	2	2
166	2	2	2	2	4	2	2	2	2	2	2	2	2	2	3	3	2	3	2	2	2	2	2	2	2	2	2	2	2	3	4	2	3	2	4	4	4	2	5	3	2	3	1	4	4	3	4	5	3
366	2	2	3	2	3	3	2	2	2	3	2	2	3	2	3	3	3	3	2	2	2	3	3	3	3	2	2	2	2	2	2	2	4	3	4	3	3	4	4	4	4	3	4	4	4	3	4	4	4
407	2	2	2	2	2	2	2	2	2	2	2	2	2	2	2	2	2	2	2	2	2	2	2	2	2	2	2	2	2	2	2	2	4	4	4	4	4	4	4	4	4	4	4	4	4	4	4	4	4
407	2	2	2	2	2	2	2	2	2	2	2	2	2	2	2	2	2	2	2	2	2	2	2	2	2	2	2	2	2	2	2	2	4	4	4	4	4	4	4	4	4	4	4	4	4	4	4	4	4
565	3	4	4	3	4	4	3	2	3	4	5	3	4	5	4	4	4	5	4	4	5	3	4	4	4	5	4	4	5	5	5	5	2	1	2	2	2	2	4	2	2	5	2	2	1	2	2	2	2
452	1	2	2	1	2	3	2	1	2	2	2	2	2	2	3	3	3	2	2	3	2	2	2	2	1	1	1	2	2	2	3	2	3	4	4	3	4	4	4	4	4	4	4	3	3	4	3	3	4
195	2	2	1	2	3	3	1	1	2	1	2	2	1	5	1	3	3	2	2	1	1	2	1	1	1	1	1	1	1	1	1	1	5	4	5	5	4	3	3	4	3	5	5	3	4	5	5	5	5
462	3	3	3	3	4	4	3	3	3	4	4	3	4	4	4	4	4	4	4	4	4	3	3	3	2	3	2	3	3	4	4	4	4	3	3	3	2	2	3	3	3	3	3	1	2	2	2	2	3
148	2	2	1	1	2	3	4	3	3	2	4	3	2	4	2	4	4	2	2	4	4	2	3	3	2	2	2	2	2	4	3	2	3	2	4	2	5	5	4	2	4	4	4	4	5	4	2	5	4
292	4	5	3	3	3	3	3	2	5	3	3	5	3	3	4	5	4	3	2	2	4	4	1	3	3	3	3	2	3	1	3	2	2	3	3	3	5	3	3	2	3	4	2	2	4	5	4	3	3
558	1	1	2	1	1	1	1	1	1	1	2	1	1	2	3	1	2	2	2	2	2	2	2	2	3	1	2	2	2	1	1	2	5	4	4	4	4	4	4	4	4	4	4	3	4	4	2	2	2
379	1	1	2	3	2	2	2	3	3	3	3	3	3	3	2	1	3	3	2	2	3	4	2	3	1	1	2	2	3	2	4	3	4	4	4	3	4	4	5	4	4	4	4	3	4	3	4	3	3
564	3	2	2	2	4	4	3	1	2	3	3	2	3	3	4	2	3	4	4	3	2	1	2	2	1	1	1	2	1	2	1	2	5	3	4	4	4	4	3	5	4	3	4	3	3	3	4	5	5
5553	2	1	1	3	3	4	3	2	3	4	3	3	4	3	3	2	3	4	2	3	1	2	2	3	1	2	2	1	2	3	1	2	5	3	4	4	5	3	3	4	4	4	5	3	3	4	4	5	5
343	3	3	2	3	3	4	4	4	2	3	3	2	3	3	4	4	5	4	4	4	3	3	2	3	2	3	1	3	3	2	3	2	3	2	2	1	2	2	3	3	3	3	2	2	2	3	3	3	3
204	2	2	3	3	3	3	3	3	3	3	3	3	3	3	3	3	3	3	3	3	3	3	3	3	1	1	1	3	3	3	3	3	3	2	3	3	3	3	3	3	2	4	3	3	3	3	3	3	3
284	3	3	3	3	3	3	3	3	3	3	3	3	3	3	3	3	3	3	3	3	2	4	3	3	3	3	3	3	3	3	3	3	3	3	3	3	3	3	3	3	3	3	3	3	3	3	3	3	3
226	1	1	1	1	1	2	2	1	3	4	3	3	4	3	2	2	1	1	1	2	2	1	2	2	2	2	2	1	1	1	1	1	5	5	5	5	5	5	5	4	4	4	4	4	4	5	5	5	5
402	1	1	2	1	2	2	1	1	2	1	2	2	1	2	2	2	4	2	2	2	2	1	2	2	2	2	2	2	1	1	1	1	5	5	5	5	5	5	5	5	5	5	5	5	5	5	5	5	5
606	2	2	2	2	2	2	2	2	2	4	3	2	4	3	3	3	3	4	3	3	3	1	4	3	2	2	1	1	2	2	2	3	4	3	3	4	4	3	4	4	4	3	3	4	4	3	2	2	2
363	2	2	2	3	2	2	2	2	3	2	3	3	2	3	2	2	4	2	2	3	2	1	2	2	2	2	1	2	2	2	2	1	4	3	3	3	4	3	3	4	4	4	4	3	4	4	4	4	5
380	4	4	2	4	4	1	4	2	4	4	4	4	4	4	2	4	4	2	2	4	4	2	4	4	4	4	4	4	2	2	2	2	4	2	4	2	4	2	4	4	4	4	2	2	2	2	2	2	4
430	1	2	2	1	3	2	3	2	2	4	3	2	4	3	2	2	2	3	2	2	2	3	2	2	1	1	2	2	2	2	2	2	4	3	4	4	5	4	4	4	5	4	4	4	4	4	4	4	4
112	1	1	1	1	3	3	2	1	3	3	3	3	3	3	4	3	3	3	3	3	3	3	3	3	3	3	2	3	3	3	3	3	3	3	3	3	3	3	3	3	3	3	3	3	3	3	2	3	3
335	3	2	2	2	4	5	3	2	4	4	3	4	4	3	4	4	5	3	4	4	2	3	3	2	1	3	3	2	2	2	2	2	3	2	4	3	4	3	4	5	4	4	3	3	4	4	3	4	4
401	1	2	1	2	3	4	3	1	2	2	2	2	2	2	2	2	3	2	2	2	2	3	2	2	2	1	1	2	1	2	1	2	4	4	3	2	4	4	4	4	4	4	4	4	4	4	4	4	4
464	2	1	2	3	3	4	3	1	2	2	4	2	2	4	3	3	4	3	3	2	2	2	2	2	2	2	1	3	3	3	2	2	4	4	4	4	4	4	4	4	4	4	4	4	4	4	5	5	5
424	2	2	1	3	3	4	2	3	4	3	3	4	3	3	2	2	4	3	2	2	3	2	2	2	1	2	3	3	2	2	2	2	3	2	3	2	3	3	3	4	3	4	4	4	4	3	4	4	4
264	3	3	2	2	4	5	3	3	3	4	2	3	4	2	5	4	2	2	2	3	2	2	2	3	2	2	3	2	2	2	2	3	3	2	3	4	4	1	4	4	3	4	3	2	2	4	4	3	4
808	1	2	2	2	2	3	2	1	2	2	3	2	2	3	4	3	2	2	2	3	2	2	2	2	2	2	2	2	1	2	2	2	3	3	3	2	3	3	2	3	2	4	3	4	3	3	4	4	4
363	1	1	2	2	2	2	2	1	1	3	2	1	3	2	4	4	2	1	2	1	1	2	2	2	3	3	2	2	2	2	2	2	4	3	4	3	3	4	4	4	3	5	5	4	3	4	4	4	4
886	1	1	2	1	3	2	1	1	2	2	2	2	2	2	3	2	2	2	2	2	2	2	1	2	1	2	2	2	2	2	1	2	4	3	4	3	4	4	4	4	3	3	4	3	3	4	4	4	4
401	1	2	1	2	3	4	3	3	2	2	2	2	2	2	2	2	3	2	2	2	2	3	2	2	2	1	1	2	1	2	1	2	4	4	3	2	4	4	4	4	4	4	4	4	4	4	4	4	4
257	3	2	3	3	3	3	3	2	2	3	4	2	3	4	3	2	3	3	3	3	2	2	2	3	1	3	3	3	3	2	2	2	4	3	3	3	3	3	3	4	4	4	4	4	4	4	3	3	4
177	3	2	2	3	3	3	3	2	2	2	1	2	2	1	3	4	4	1	1	1	2	2	2	2	1	3	2	1	1	2	2	1	5	2	3	2	3	3	3	4	4	4	4	4	4	5	3	5	5
85	3	3	3	3	3	3	2	3	3	3	3	3	3	3	3	3	3	3	3	3	3	3	2	2	2	2	2	2	2	2	2	2	4	4	4	4	4	4	4	4	4	4	4	4	4	4	4	4	4
545	1	1	3	3	3	2	2	2	3	2	3	3	2	3	3	3	4	3	2	2	3	3	3	3	2	3	2	2	2	3	2	2	4	2	4	3	5	4	4	4	4	4	4	4	4	4	3	4	4
116	2	3	3	2	2	3	3	2	3	2	2	3	2	2	3	3	3	3	3	3	2	2	3	3	3	3	3	2	2	3	3	3	4	3	3	3	3	3	4	4	3	3	4	3	3	3	4	3	3
172	2	2	2	2	2	2	2	2	2	2	2	2	2	2	2	3	3	2	2	2	2	2	2	2	2	2	2	2	2	2	2	2	4	4	4	4	4	4	4	4	4	4	4	4	4	4	4	4	4
355	2	3	2	3	4	4	4	4	2	2	2	2	2	2	2	3	3	2	3	5	2	1	2	1	1	2	1	1	2	2	1	2	5	2	3	2	4	4	4	5	4	3	4	4	4	5	5	4	4
545	1	1	3	3	3	2	2	2	3	2	3	3	2	3	3	3	4	3	2	2	3	3	3	3	2	3	2	2	2	3	2	2	4	2	4	3	5	4	4	4	4	4	4	4	4	4	3	4	4
5553	2	1	1	3	3	4	3	2	3	4	3	3	4	3	3	2	3	4	2	3	1	2	2	3	1	2	2	1	2	3	1	2	5	3	4	4	5	3	3	4	4	4	5	3	3	4	4	5	5
325	2	2	2	2	5	2	2	2	2	2	2	2	2	2	2	2	3	3	3	3	3	3	3	2	3	3	2	3	3	3	1	1	5	4	3	3	5	5	5	5	4	3	3	3	3	3	3	4	4
209	3	3	2	2	4	4	3	2	4	4	3	4	4	3	3	2	2	3	3	2	3	3	3	4	3	4	3	2	2	3	3	3	4	3	3	3	3	2	4	4	3	3	3	3	4	4	4	4	4
553	1	1	1	1	4	4	2	2	2	2	2	2	2	2	4	3	3	4	4	2	2	2	2	2	2	2	1	1	2	2	2	2	4	4	4	4	4	4	4	3	4	4	4	4	3	4	4	4	4
92	1	1	1	1	1	1	1	1	1	1	1	1	1	1	1	1	1	1	1	1	1	1	1	1	1	1	1	1	1	1	1	1	5	5	5	5	5	5	5	5	5	5	5	5	5	5	5	5	5
324	2	2	2	2	5	3	2	2	3	3	3	3	3	3	3	3	3	3	3	3	3	3	3	3	2	3	3	2	2	3	2	2	4	3	3	3	3	3	3	3	3	3	3	3	3	3	3	3	3
371	3	4	3	3	5	4	3	2	3	4	2	3	4	2	3	2	4	2	3	2	2	2	2	3	3	3	3	2	3	3	2	2	4	2	3	3	4	3	4	4	3	3	3	3	3	3	4	4	4
141	5	3	3	3	4	3	3	4	4	5	4	4	5	4	5	3	4	2	4	4	5	2	1	5	4	3	4	5	2	5	5	5	5	1	1	2	2	3	4	3	3	1	4	3	3	3	3	1	4
430	1	2	2	1	3	2	3	2	2	4	3	2	4	3	2	2	2	3	2	2	2	3	2	2	1	1	2	2	2	2	2	2	4	3	4	4	5	4	4	4	5	4	4	4	4	4	4	4	4
407	2	3	3	3	4	4	4	3	3	3	4	3	3	4	4	4	3	3	3	3	3	2	3	3	2	3	2	3	3	2	3	3	3	2	3	2	4	2	3	4	3	3	3	3	3	4	4	4	4
446	1	1	1	1	1	1	1	1	1	1	1	1	1	1	1	1	1	1	1	1	1	1	1	1	1	1	1	1	1	1	1	1	5	5	5	5	5	5	5	5	5	5	5	5	5	5	5	5	5
326	2	2	2	2	2	2	2	3	2	3	2	2	3	2	2	3	3	2	2	3	3	2	2	4	1	1	4	2	2	3	2	2	4	4	3	4	4	4	2	5	3	3	4	4	4	4	3	3	4
403	1	1	1	1	5	3	2	1	1	1	1	1	1	1	5	2	2	1	2	1	1	1	1	1	1	2	3	1	1	1	1	1	5	3	3	4	3	2	2	4	5	5	3	5	4	5	5	5	5
195	1	1	1	1	5	2	1	1	1	1	3	1	1	3	1	1	1	1	1	1	1	1	1	1	1	1	3	2	1	1	1	1	5	5	5	4	5	5	5	5	5	5	5	5	5	5	5	5	5
352	2	2	1	1	3	3	1	2	2	2	2	2	2	2	2	2	4	2	2	2	2	2	1	2	2	1	3	2	2	2	3	2	4	4	4	3	4	4	4	4	4	4	4	4	4	4	3	4	4
204	2	2	2	2	3	3	3	2	2	2	2	2	2	2	2	2	2	2	1	2	2	2	2	3	2	2	3	2	2	2	2	2	4	3	3	3	3	2	3	3	3	3	4	4	4	4	4	3	3
233	1	1	1	1	1	1	1	1	1	1	1	1	1	1	1	1	1	1	1	1	1	1	1	1	1	1	1	1	1	1	1	1	5	5	5	5	5	5	5	5	5	5	5	5	5	5	5	5	5
253	2	1	3	1	3	3	1	1	4	2	2	4	2	2	3	1	1	2	2	1	2	1	1	1	3	2	3	2	2	1	1	1	4	5	3	3	5	5	4	5	4	5	4	4	4	4	5	5	5
119	1	1	1	1	1	1	1	1	1	1	1	1	1	1	1	1	1	1	1	1	1	1	1	1	1	1	1	1	1	1	1	1	5	5	5	5	5	5	5	5	5	5	5	5	5	5	5	5	5
131	2	2	2	2	1	2	3	2	2	2	2	2	2	2	2	2	2	4	2	2	2	2	2	2	2	2	2	3	3	3	2	2	4	4	4	4	4	4	4	4	4	4	4	4	4	4	4	4	4
439	1	1	3	3	3	3	3	2	3	3	3	3	3	3	3	3	3	3	2	1	3	1	3	3	2	2	3	2	3	1	1	2	3	1	1	3	5	3	5	4	3	4	2	3	4	4	3	3	3
407	2	2	2	2	2	2	2	2	2	2	2	2	2	2	2	2	2	2	2	2	2	2	2	2	2	2	2	2	2	2	2	2	4	4	4	4	4	4	4	4	4	4	4	4	4	4	4	4	4
121	1	1	1	1	1	1	1	1	1	1	1	1	1	1	1	1	1	1	1	1	1	1	1	1	1	1	1	1	1	1	1	1	5	5	5	5	5	5	5	5	5	5	5	5	5	5	5	5	5
103	1	1	2	2	4	4	2	1	3	3	4	3	3	4	2	4	2	2	1	3	4	3	3	4	2	1	4	3	2	2	2	2	4	2	5	5	3	3	5	5	4	5	5	4	5	3	5	5	5
245	2	2	2	1	3	3	2	1	2	2	2	2	2	2	2	2	2	2	2	2	2	1	2	2	2	2	2	1	2	2	2	2	4	4	4	4	4	4	4	4	4	5	4	4	4	5	4	4	4
144	1	2	2	2	3	3	2	2	2	2	1	2	2	1	4	2	2	2	2	2	2	3	1	1	2	1	3	1	3	2	3	2	5	5	4	5	5	4	3	5	4	5	5	4	4	5	4	4	5
229	1	1	1	1	1	1	1	1	1	1	1	1	1	1	1	1	1	1	1	1	1	1	1	1	1	1	1	1	1	1	1	1	5	5	5	5	5	5	5	5	5	5	5	5	5	5	5	5	5
333	2	2	1	1	2	3	2	2	2	3	3	2	3	3	3	2	3	2	2	2	3	2	2	2	2	1	1	2	1	2	2	1	5	3	4	3	4	3	2	5	3	4	4	4	4	4	4	4	5
533	2	2	2	1	2	2	2	2	2	2	2	2	2	2	2	2	1	2	2	2	2	2	2	2	4	2	2	2	2	2	2	2	4	3	4	4	4	5	4	4	4	4	4	4	4	4	4	4	4
464	2	1	2	3	3	4	3	3	2	2	4	2	2	4	3	3	4	3	3	2	2	2	2	2	2	2	1	3	3	3	2	2	4	4	4	4	4	4	4	4	4	4	4	4	4	4	5	5	5
325	2	2	2	2	5	2	2	2	2	2	2	2	2	2	2	2	3	3	3	3	3	3	3	2	3	3	2	3	3	3	1	1	5	4	3	3	5	5	5	5	4	3	3	3	3	3	3	4	4
395	2	2	2	2	2	2	2	2	2	2	2	2	2	2	2	2	2	2	2	2	2	2	2	2	2	2	2	2	2	2	2	2	4	4	4	4	4	4	4	4	4	4	4	4	4	4	4	4	4
355	2	3	2	3	4	4	4	2	2	2	2	2	2	2	2	3	3	2	3	5	2	1	2	1	1	2	1	1	2	2	1	2	5	2	3	2	4	4	4	5	4	3	4	4	4	5	5	4	4
315	1	1	1	1	1	1	1	1	1	1	1	1	1	1	1	1	1	1	1	1	1	1	1	1	1	2	1	1	1	1	1	1	5	2	3	3	5	3	4	4	4	4	4	4	4	4	4	4	4
656	1	1	1	1	3	3	3	3	3	2	2	3	2	2	3	3	3	3	3	3	2	3	3	3	2	2	2	2	2	2	2	2	4	3	3	4	5	4	4	4	4	4	4	4	4	4	4	3	3
254	2	2	2	3	3	3	2	2	2	2	3	2	2	3	4	2	3	3	3	4	3	2	3	3	2	3	4	3	2	2	2	2	4	2	2	2	2	2	2	4	2	3	3	3	2	3	3	3	4
152	3	2	2	3	1	4	3	3	3	3	3	3	3	3	4	2	2	3	4	4	4	3	3	2	3	4	4	3	3	2	2	2	3	2	5	5	2	2	3	3	2	4	4	4	2	4	4	4	4
464	2	1	2	3	3	4	3	1	2	2	4	2	2	4	3	3	4	3	3	2	2	2	2	2	2	2	1	3	3	3	2	2	4	4	4	4	4	4	4	4	4	4	4	4	4	4	5	5	5
118	3	3	3	3	3	3	3	3	3	3	3	3	3	3	3	3	3	3	3	3	3	3	3	3	3	3	3	3	3	3	3	3	3	3	3	3	3	3	3	3	3	3	3	3	3	3	3	3	3
363	1	1	2	2	2	2	2	1	1	3	2	1	3	2	4	4	2	1	2	1	1	2	2	2	3	3	2	2	2	2	2	2	4	3	4	3	3	4	4	4	3	5	5	4	3	4	4	4	4
121	2	1	2	1	3	2	2	2	2	2	2	2	2	2	2	3	3	3	2	1	1	3	3	3	3	3	2	1	2	2	2	3	4	4	5	5	4	4	4	4	4	4	4	4	4	4	4	4	4
208	2	2	2	3	3	3	3	2	3	2	3	3	2	3	3	4	4	3	3	3	2	2	2	2	2	2	2	2	2	2	2	2	3	2	3	3	3	2	3	4	3	4	3	2	3	4	4	4	4
755	2	2	1	1	3	3	4	4	2	4	2	2	4	2	2	2	2	2	2	2	1	1	2	2	1	2	2	1	1	1	2	1	5	3	3	2	4	3	4	4	3	3	4	4	4	5	4	4	4
343	3	3	2	3	3	4	4	4	2	3	3	2	3	3	4	4	5	4	4	4	3	3	2	3	2	3	1	3	3	2	3	2	3	2	2	1	2	2	3	3	3	3	2	2	2	3	3	3	3
263	4	5	3	5	4	4	5	4	3	2	2	3	2	2	4	5	5	3	1	2	4	2	3	3	1	3	2	3	4	2	4	3	4	2	2	3	3	2	2	4	2	3	2	3	2	4	3	2	4
363	1	1	2	2	2	2	2	1	1	3	2	1	3	2	4	4	2	1	2	1	1	2	2	2	3	3	2	2	2	2	2	2	4	3	4	3	3	4	4	4	3	5	5	4	3	4	4	4	4
439	2	2	1	1	1	2	2	2	2	2	2	2	2	2	2	2	2	2	2	2	1	1	1	1	1	1	1	1	1	1	1	1	5	5	5	5	5	5	5	5	5	5	5	5	5	5	5	5	5
150	2	2	2	2	2	2	2	2	2	2	2	2	2	2	2	2	2	2	2	2	2	2	2	2	2	2	2	2	2	2	2	2	4	4	4	4	4	4	4	4	4	4	4	4	4	4	4	4	4
397	2	2	2	3	1	3	3	2	3	4	3	3	4	3	4	3	3	2	3	2	2	2	2	1	1	2	3	3	2	2	1	2	3	4	3	3	5	5	5	3	4	4	4	2	3	5	5	4	4
294	2	2	1	3	4	4	3	2	4	4	4	4	4	4	4	4	3	4	3	3	3	3	2	3	2	2	3	2	2	2	3	3	4	4	4	4	4	4	3	3	4	4	3	3	3	3	3	3	4
363	1	1	2	2	2	2	2	1	1	3	2	1	3	2	4	4	2	1	2	1	1	2	2	2	3	3	2	2	2	2	2	2	4	3	4	3	3	4	4	4	3	5	5	4	3	4	4	4	4
153	2	2	2	2	2	2	2	2	2	2	3	2	2	3	3	3	3	3	3	3	3	3	2	3	2	3	2	2	3	2	2	2	5	4	4	4	4	3	3	4	4	4	3	3	4	3	4	4	4
324	2	2	2	2	5	3	2	2	3	3	3	3	3	3	3	3	3	3	3	3	3	3	3	3	2	3	3	2	2	3	2	2	4	3	3	3	3	3	3	3	3	3	3	3	3	3	3	3	3
1151	2	2	2	3	3	4	3	2	3	4	3	3	4	3	4	2	3	2	2	3	3	1	2	2	2	2	3	3	2	2	2	2	5	4	4	3	4	4	4	4	4	4	4	3	4	4	4	4	4
755	2	2	1	1	3	3	4	4	2	4	2	2	4	2	2	2	2	2	2	2	1	1	2	2	1	2	2	1	1	1	2	1	5	3	3	2	4	3	4	4	3	3	4	4	4	5	4	4	4
326	3	3	3	2	4	3	4	3	2	2	2	2	2	2	5	4	4	3	4	4	4	2	2	2	4	4	5	4	4	3	4	4	4	3	3	2	5	3	3	5	5	5	4	2	2	2	4	4	4
454	1	1	1	1	1	1	1	1	1	1	1	1	1	1	1	1	1	1	1	1	1	1	1	1	1	1	1	1	1	1	1	1	5	5	5	5	5	5	5	5	5	5	5	5	4	5	5	4	5
233	1	1	1	1	1	1	1	1	1	1	1	1	1	1	1	1	1	1	1	1	1	1	1	1	1	1	1	1	1	1	1	1	5	5	5	5	5	5	5	5	5	5	5	5	5	5	5	5	5
88	3	3	3	3	3	3	3	3	3	3	3	3	3	3	3	3	3	3	3	3	3	3	3	3	3	3	2	3	2	2	2	2	3	3	3	3	3	3	3	3	3	3	3	3	3	3	3	3	3
459	1	2	2	3	4	4	3	2	2	3	2	2	3	2	2	2	3	3	2	3	1	2	1	2	3	3	2	2	4	2	2	3	3	3	3	3	3	3	4	4	5	4	3	3	4	4	4	3	3
575	1	1	1	1	1	1	1	1	1	1	2	1	1	2	3	1	2	2	4	2	3	2	2	3	2	2	1	1	2	1	2	2	4	4	4	4	4	4	4	4	4	4	3	3	3	4	4	4	4
662	2	2	3	2	4	3	2	3	3	4	2	3	4	2	3	3	3	3	3	3	3	3	2	3	2	2	2	2	3	3	2	2	2	3	3	3	5	4	3	3	3	3	3	3	3	4	3	3	3
150	2	2	2	2	3	3	3	2	4	3	4	4	3	4	3	4	4	4	3	3	3	2	3	3	2	2	4	3	3	2	1	2	4	4	4	4	3	4	4	4	3	4	4	3	3	3	4	3	3
324	2	2	2	2	5	3	2	2	3	3	3	3	3	3	3	3	3	3	3	3	3	3	3	3	2	3	3	2	2	3	2	2	4	3	3	3	3	3	3	3	3	3	3	3	3	3	3	3	3
424	2	2	1	3	3	4	2	3	4	3	3	4	3	3	2	2	4	3	2	2	3	2	2	2	1	2	3	3	2	2	2	2	3	2	3	2	3	3	3	4	3	4	4	4	4	3	4	4	4
266	2	1	2	1	2	2	3	2	3	2	4	3	2	4	2	2	3	2	2	1	1	2	2	2	1	2	3	1	1	1	1	1	5	3	4	2	3	4	4	4	3	4	4	3	4	5	4	4	4
308	2	2	2	2	2	2	2	2	2	2	4	2	2	4	4	4	4	2	2	4	2	2	4	4	2	4	4	2	2	2	2	2	4	2	4	2	5	2	4	4	4	4	2	2	2	2	2	2	2
733	2	3	4	2	4	4	1	2	4	3	4	4	3	4	4	2	4	2	2	1	2	4	2	2	1	1	2	2	2	2	2	2	4	2	4	4	4	3	4	4	4	4	4	3	4	3	4	4	5
379	1	1	2	3	2	2	2	3	3	3	3	3	3	3	2	1	3	3	2	2	3	4	2	3	1	1	2	2	3	2	4	3	4	4	4	3	4	4	5	4	4	4	4	3	4	3	4	3	3
371	1	1	1	2	1	3	2	1	1	1	3	1	1	3	4	2	2	2	2	2	2	1	1	1	1	1	1	1	1	1	1	1	5	5	5	4	3	4	3	4	4	4	4	4	4	4	4	4	4
371	1	1	1	2	1	3	2	1	1	1	3	1	1	3	4	2	2	2	2	2	2	1	1	1	1	1	1	1	1	1	1	1	5	5	5	4	3	4	3	4	4	4	4	4	4	4	4	4	4
450	1	1	2	1	3	3	2	1	2	3	3	2	3	3	4	3	3	4	4	4	2	2	3	2	1	1	2	2	2	2	1	1	5	3	3	2	5	3	5	5	4	3	3	4	4	4	5	4	5
579	1	2	3	1	2	2	2	3	1	2	3	1	2	3	5	1	1	2	2	1	1	1	2	3	3	2	3	3	2	4	3	4	5	2	2	2	3	3	5	4	5	4	4	4	4	3	3	4	4
886	1	1	2	1	3	2	1	1	2	2	2	2	2	2	3	2	2	2	2	2	2	2	1	2	1	2	2	2	2	2	1	2	4	3	4	3	4	4	4	4	3	3	4	3	3	4	4	4	4
134	2	2	1	2	2	2	2	1	1	2	2	1	2	2	2	1	2	2	2	2	2	2	2	2	2	2	2	1	2	1	2	2	4	4	4	4	4	4	4	4	4	4	4	4	4	4	4	4	5
84	2	2	3	3	2	2	2	2	2	3	3	2	3	3	2	2	2	2	2	2	2	2	2	2	2	2	2	2	2	2	2	2	4	4	4	4	4	4	4	5	4	5	5	4	4	5	5	5	5
662	2	2	3	2	4	3	2	3	3	4	2	3	4	2	3	3	3	3	3	3	3	3	2	3	2	2	2	2	3	3	2	2	2	3	3	3	5	4	3	3	3	3	3	3	3	4	3	3	3
136	3	3	3	3	3	3	3	3	3	3	3	3	3	3	3	3	3	3	3	3	3	3	3	3	1	1	1	3	3	3	3	3	3	3	3	3	3	3	3	3	3	3	3	3	3	3	3	3	3
167	3	2	2	2	3	3	2	3	3	2	3	3	2	3	3	3	3	3	3	2	3	3	2	2	3	2	2	3	3	3	3	1	5	3	4	3	4	2	3	3	4	3	3	3	4	3	3	3	3
100	5	4	3	4	4	3	3	4	4	3	4	4	3	4	2	3	2	3	4	3	3	4	3	2	3	3	2	3	3	2	2	2	3	4	3	4	4	5	5	3	3	4	4	5	3	3	2	4	3
142	2	2	2	2	3	2	2	2	2	2	2	2	2	2	2	3	3	2	2	2	3	3	2	3	2	3	3	2	2	2	2	2	4	4	3	3	3	4	4	3	3	3	4	4	4	4	3	4	3
379	1	1	2	3	2	2	2	3	3	3	3	3	3	3	2	1	3	3	2	2	3	4	2	3	1	1	2	2	3	2	4	3	4	4	4	3	4	4	5	4	4	4	4	3	4	3	4	3	3
433	2	1	2	2	4	4	4	4	2	3	3	2	3	3	4	3	4	3	2	2	3	3	3	3	1	1	1	1	1	2	2	2	4	3	3	3	3	4	4	4	4	3	3	3	3	3	3	3	3
462	3	3	3	3	4	4	3	3	3	4	4	3	4	4	4	4	4	4	4	4	4	3	3	3	3	3	3	3	3	4	4	4	4	3	3	3	2	2	3	3	3	3	3	1	2	2	2	2	3
150	2	2	2	2	3	3	3	2	4	3	4	4	3	4	3	4	4	4	3	3	3	2	3	3	2	2	4	3	3	2	1	2	4	4	4	4	3	4	4	4	3	4	4	3	3	3	4	3	3
221	2	2	1	1	2	2	2	2	2	2	2	2	2	2	2	1	2	2	2	2	2	2	2	2	1	1	1	2	2	2	1	2	4	4	4	4	4	4	4	4	4	3	4	4	4	4	5	4	4
755	2	2	1	1	3	3	4	4	2	4	2	2	4	2	2	2	2	2	2	2	1	1	2	2	1	2	2	1	1	1	2	1	5	3	3	2	4	3	4	4	3	3	4	4	4	5	4	4	4
127	2	2	2	2	2	2	2	2	2	2	2	2	2	2	2	2	2	2	2	2	2	2	2	2	2	2	2	2	2	2	2	2	4	4	4	4	4	4	4	4	4	4	4	4	4	4	4	4	4
407	2	2	2	2	3	3	2	2	2	2	3	2	2	3	3	3	3	3	2	2	2	2	2	2	2	3	2	2	3	3	3	2	3	3	2	3	4	2	3	4	3	3	3	3	4	4	3	3	3
117	1	1	1	1	1	3	3	3	2	2	2	2	2	2	2	2	1	1	1	1	3	3	2	2	2	2	2	2	1	1	1	1	5	3	3	3	4	3	4	3	4	5	3	3	3	3	3	4	5
416	2	2	3	2	3	3	2	3	3	2	3	3	2	3	2	2	3	3	4	3	3	3	3	3	1	1	1	3	3	3	3	3	3	3	3	3	3	3	3	3	3	3	3	3	3	3	3	3	3
165	3	3	3	3	2	3	2	3	2	3	2	2	3	2	3	2	3	3	3	3	3	3	2	3	3	2	2	2	2	2	3	2	4	4	4	3	3	3	3	3	3	4	3	3	3	3	4	3	4
397	2	2	2	3	1	3	3	2	3	4	3	3	4	3	4	3	3	2	3	2	2	2	2	1	1	2	3	3	2	2	1	2	3	4	3	3	5	5	5	3	4	4	4	2	3	5	5	4	4
326	3	3	3	2	4	3	4	3	2	2	2	2	2	2	5	4	4	3	4	4	4	2	2	2	4	4	5	4	4	3	4	4	4	3	3	2	5	3	3	5	5	5	4	2	2	2	4	4	4
167	1	3	4	1	2	2	1	1	3	3	4	3	3	4	5	2	1	2	4	3	2	2	2	2	1	1	1	1	1	1	1	1	5	2	3	3	4	4	4	4	4	3	4	3	3	3	3	4	4
808	1	2	2	2	2	3	2	1	2	2	3	2	2	3	4	3	2	2	2	3	2	2	2	2	2	2	2	2	1	2	2	2	3	3	3	2	3	3	2	3	2	4	3	4	3	3	4	4	4
189	1	1	1	1	1	1	1	1	1	1	1	1	1	1	1	1	1	1	1	1	1	1	1	1	1	1	1	1	1	1	1	1	5	5	5	5	5	5	5	5	5	5	5	5	5	5	5	5	5
411	2	1	2	2	2	1	2	1	1	2	2	1	2	5	3	4	3	4	2	5	2	2	2	2	2	2	1	3	2	1	3	2	1	2	3	3	4	3	4	4	3	4	2	3	2	2	2	3	4
579	1	2	3	1	2	2	2	3	1	2	3	1	2	3	5	1	1	2	2	1	1	1	2	3	3	2	3	3	2	4	3	4	5	2	2	2	3	3	5	4	5	4	4	4	4	3	3	4	4
343	3	3	2	3	3	4	4	2	2	3	3	2	3	3	4	4	5	4	4	4	3	3	2	3	2	3	1	3	3	2	3	2	3	2	2	1	2	2	3	3	3	3	2	2	2	3	3	3	3
1515	2	2	2	1	2	2	3	2	2	2	2	2	2	2	3	2	2	2	2	2	3	3	3	2	2	1	2	2	2	2	2	2	4	4	4	3	4	3	4	4	4	4	4	4	4	4	4	4	4
121	3	3	3	3	3	3	3	3	3	3	3	3	3	3	3	3	3	3	3	3	3	3	3	3	3	1	3	3	3	3	3	3	3	3	3	3	3	3	3	3	3	3	3	3	3	3	3	3	3
113	3	3	2	4	4	4	3	4	2	4	4	2	4	4	4	2	2	1	4	4	3	2	1	1	4	5	5	5	5	4	4	4	2	2	2	3	2	3	3	3	3	4	3	3	2	3	4	4	4
407	2	2	2	2	2	2	2	2	2	2	2	2	2	2	2	2	2	2	2	2	2	2	2	2	2	2	2	2	2	2	2	2	4	4	4	4	4	4	4	4	4	4	4	4	4	4	4	4	4
325	2	2	2	2	5	2	2	2	2	2	2	2	2	2	2	2	3	3	3	3	3	3	3	2	3	3	2	3	3	3	1	1	5	4	3	3	5	5	5	5	4	3	3	3	3	3	3	4	4
553	1	1	1	1	4	4	2	2	2	2	2	2	2	2	4	3	3	4	4	2	2	2	2	2	2	2	1	1	2	2	2	2	4	4	4	4	4	4	4	3	4	4	4	4	3	4	4	4	4
171	3	3	3	3	3	3	2	2	2	2	3	2	2	3	2	2	2	2	2	2	2	2	2	2	2	2	2	2	2	2	2	2	4	2	4	2	3	3	4	4	4	4	4	4	4	4	4	4	4
401	1	2	1	2	3	4	3	3	2	2	2	2	2	2	2	2	3	2	2	2	2	3	2	2	2	1	1	2	1	2	1	2	4	4	3	2	4	4	4	4	4	4	4	4	4	4	4	4	4
308	2	2	2	2	2	2	2	2	2	2	4	2	2	4	4	4	4	2	2	4	2	2	4	4	2	4	4	2	2	2	2	2	4	2	4	2	5	2	4	4	4	4	2	2	2	2	2	2	2
439	2	2	1	1	1	2	2	2	2	2	2	2	2	2	2	2	2	2	2	2	1	1	1	1	1	1	1	1	1	1	1	1	5	5	5	5	5	5	5	5	5	5	5	5	5	5	5	5	5
1510	2	2	1	2	2	3	1	2	1	3	4	1	3	4	4	2	4	2	3	1	2	1	2	1	2	3	2	2	1	2	2	3	5	3	2	2	4	3	3	4	3	2	3	3	3	3	3	3	3
171	1	1	1	1	3	3	3	2	2	2	3	2	2	3	3	3	3	2	2	2	3	2	2	3	3	2	3	2	3	2	3	2	4	3	4	3	4	3	4	4	3	4	4	3	4	3	4	3	4
96	3	2	2	2	2	2	2	2	2	2	2	2	2	2	2	2	2	2	2	2	2	2	2	2	2	2	2	2	2	2	2	2	4	4	4	4	4	4	4	4	4	4	3	3	3	3	3	4	4
363	2	2	2	3	2	2	2	2	3	2	3	3	2	3	2	2	4	2	2	3	2	1	2	2	2	2	1	2	2	2	2	1	4	3	3	3	4	3	3	4	4	4	4	3	4	4	4	4	5
209	3	2	1	2	1	3	3	2	4	2	3	4	2	3	2	3	3	3	3	2	3	1	2	3	2	2	2	2	2	2	2	1	5	5	5	5	4	3	3	5	4	4	4	4	4	4	3	4	4
918	1	2	2	1	2	1	1	2	2	1	2	2	1	2	2	2	2	4	2	2	2	2	2	1	1	1	2	1	2	1	1	1	5	4	5	5	3	5	4	4	4	2	4	4	5	3	4	4	5
349	1	1	1	1	1	3	3	1	2	3	3	2	3	3	3	2	3	3	3	2	2	2	2	2	2	1	2	1	1	1	1	1	3	3	3	3	5	3	3	3	3	3	4	3	3	3	3	3	3
298	2	2	3	3	4	4	4	4	3	4	4	3	4	4	4	4	4	4	4	4	4	2	2	2	3	3	3	2	2	2	2	2	4	3	3	3	3	3	3	4	3	3	3	3	2	3	3	3	3
357	2	2	2	2	4	3	3	2	3	3	3	3	3	3	4	2	3	2	2	2	3	2	2	2	2	2	3	3	3	3	3	3	4	4	3	3	3	3	3	3	3	3	3	3	3	3	3	3	4
371	3	4	3	3	5	4	3	2	3	4	2	3	4	2	3	2	4	2	3	2	2	2	2	3	3	3	3	2	3	3	2	2	4	2	3	3	4	3	4	4	3	3	3	3	3	3	4	4	4
333	2	2	1	1	2	3	2	2	2	3	3	2	3	3	3	2	3	2	2	2	3	2	2	2	2	1	1	2	1	2	2	1	5	3	4	3	4	3	2	5	3	4	4	4	4	4	4	4	5
407	2	2	2	2	2	2	2	2	2	2	2	2	2	2	2	2	2	2	2	2	2	2	2	2	2	2	2	2	2	2	2	2	4	4	4	4	4	4	4	4	4	4	4	4	4	4	4	4	4
263	2	2	2	2	2	3	2	2	2	2	3	2	2	3	2	2	2	2	2	2	2	2	2	2	2	3	3	2	2	2	2	2	4	3	4	4	4	4	4	4	4	4	4	4	4	4	4	4	4
318	3	2	3	4	4	4	3	2	4	2	2	4	2	2	4	2	4	2	2	2	2	2	2	2	2	2	4	2	2	1	2	2	5	2	4	4	4	2	4	4	4	2	4	4	2	4	2	4	4
226	3	3	3	3	3	3	3	3	3	3	3	3	3	3	3	3	3	3	3	3	3	3	3	3	3	2	2	3	3	3	3	3	3	3	3	3	3	3	3	3	3	3	3	3	3	3	3	3	3
935	1	1	1	2	2	1	2	2	2	2	2	2	2	2	3	3	2	3	2	3	2	2	2	1	2	2	1	1	2	3	2	2	4	3	3	4	4	4	3	3	3	4	3	3	3	4	4	5	4
575	1	1	1	1	1	1	1	1	1	1	2	1	1	2	3	1	2	2	4	2	3	2	2	3	2	2	1	1	2	1	2	2	4	4	4	4	4	4	4	4	4	4	3	3	3	4	4	4	4
95	1	1	1	1	1	2	2	2	2	2	2	2	2	2	2	3	3	2	2	2	2	2	2	2	2	2	2	2	3	2	2	2	4	4	4	4	4	3	5	5	4	4	4	5	5	4	4	4	4
294	1	1	1	1	5	3	1	1	1	2	2	1	2	2	3	2	4	3	2	2	1	2	2	1	1	1	1	2	2	1	1	2	5	3	3	4	4	3	3	4	4	4	4	4	4	4	4	5	4
416	2	2	3	2	3	3	2	3	3	2	3	3	2	3	2	2	3	3	4	3	3	3	3	3	1	1	1	3	3	3	3	3	3	3	3	3	3	3	3	3	3	3	3	3	3	3	3	3	3
748	3	3	3	2	3	4	4	2	3	3	2	3	3	2	4	2	4	2	2	2	2	2	2	2	2	2	3	3	2	2	2	2	4	3	3	3	3	3	3	4	4	3	4	4	4	4	4	4	4
407	2	3	3	3	4	4	4	3	3	3	4	3	3	4	4	4	3	3	3	3	3	2	3	3	2	3	2	3	3	2	3	3	3	2	3	2	4	2	3	4	3	3	3	3	3	4	4	4	4
102	3	2	2	3	2	3	2	2	3	2	2	3	2	2	2	2	2	3	2	3	2	2	3	2	3	2	2	3	3	2	3	2	4	4	4	3	3	3	4	4	4	4	3	4	4	4	3	4	3
149	1	3	2	2	4	4	2	2	2	2	3	2	2	3	2	2	2	3	2	1	2	2	2	2	1	1	2	2	2	3	3	2	4	4	5	4	4	3	3	4	4	4	4	3	4	3	4	4	4
355	2	3	2	3	4	4	4	2	2	2	2	2	2	2	2	3	3	2	3	5	2	1	2	1	1	2	1	1	2	2	1	2	5	2	3	2	4	4	4	5	4	3	4	4	4	5	5	4	4
253	4	3	3	3	2	2	4	4	1	2	3	1	2	3	3	3	3	2	3	3	2	2	3	3	2	2	2	3	2	2	2	3	3	4	4	2	3	3	2	4	4	3	3	4	4	3	2	3	3
195	1	3	1	3	2	3	3	1	2	1	2	2	1	2	2	2	2	2	2	2	2	2	2	2	2	2	2	2	1	2	1	2	4	5	4	5	4	4	5	4	5	4	4	5	5	4	4	4	4
935	1	1	1	2	2	1	2	2	2	2	2	2	2	2	3	3	2	3	2	3	2	2	2	1	2	2	1	1	2	3	2	2	4	3	3	4	4	4	3	3	3	4	3	3	3	4	4	5	4
175	1	1	2	1	3	3	2	3	1	1	3	1	1	3	2	1	3	1	1	1	3	2	2	1	2	1	2	3	3	2	1	2	5	3	5	4	3	5	4	3	3	4	4	5	5	4	3	4	5
416	2	2	3	2	3	3	2	3	3	2	3	3	2	3	2	2	3	3	4	3	3	3	3	3	2	2	2	3	3	3	3	3	3	3	3	3	3	3	3	3	3	3	3	3	3	3	3	3	3
755	2	2	1	1	3	3	4	4	2	4	2	2	4	2	2	2	2	2	2	2	1	1	2	2	1	2	2	1	1	1	2	1	5	3	3	2	4	3	4	4	3	3	4	4	4	5	4	4	4
134	2	2	1	2	2	2	2	1	1	2	2	1	2	2	2	1	2	2	2	2	2	2	2	2	2	2	2	1	2	1	2	2	4	4	4	4	4	4	4	4	4	4	4	4	4	4	4	4	5
199	2	2	3	3	4	4	2	2	3	4	3	3	4	3	4	4	5	3	3	4	2	2	2	2	2	3	2	3	3	3	3	3	4	2	3	2	3	3	2	2	3	4	3	2	4	3	3	4	4
237	1	2	1	2	5	2	1	1	1	1	3	1	1	3	3	1	2	2	2	1	2	2	2	2	2	2	2	2	2	2	2	2	4	3	4	3	5	4	4	4	4	4	4	4	4	4	4	4	4
150	2	2	2	2	2	2	2	2	2	2	2	2	2	2	2	2	2	2	2	2	2	2	2	2	2	2	2	2	2	2	2	2	4	4	4	4	4	4	4	4	4	4	4	4	4	4	4	4	4
111	1	1	1	1	1	1	1	1	1	1	1	1	1	1	1	1	1	1	2	1	1	3	3	4	2	2	2	2	1	1	1	1	5	4	4	5	5	2	5	5	5	3	4	3	3	4	5	4	3
450	1	1	2	1	3	3	2	1	2	3	3	2	3	3	4	3	3	4	4	4	2	2	3	2	1	1	2	2	2	2	1	1	5	3	3	2	5	3	5	5	4	3	3	4	4	4	5	4	5
1062	2	2	2	3	3	3	3	2	4	3	3	4	3	3	5	3	4	3	2	3	2	2	3	3	1	3	2	3	3	2	4	3	3	3	3	3	3	3	3	4	4	3	3	3	3	3	3	4	4
268	1	3	3	3	4	3	2	1	3	3	2	3	3	2	2	3	3	4	4	4	4	4	4	4	1	3	1	1	1	3	1	1	3	2	3	3	4	3	3	4	4	4	4	5	4	4	4	3	5
188	3	3	3	2	3	3	3	2	2	2	3	2	2	3	3	3	4	3	2	3	2	3	2	2	1	1	1	1	2	1	1	1	5	4	4	4	4	4	3	4	4	4	4	4	3	4	4	4	4
174	2	1	3	2	2	4	2	3	4	3	4	4	3	4	2	1	1	3	3	4	2	2	3	1	1	1	1	2	3	1	1	1	4	3	3	2	4	5	4	4	4	4	3	4	3	3	4	5	4
91	3	3	3	3	3	3	3	3	3	3	3	3	3	3	3	3	3	3	3	3	3	3	3	3	1	1	1	3	3	3	3	3	4	3	2	4	3	3	3	3	3	3	3	3	4	3	3	3	2
262	3	4	3	3	5	4	3	3	2	3	2	2	3	2	4	3	4	3	3	3	2	2	2	2	3	3	3	4	3	5	3	2	3	1	4	1	3	3	3	5	4	3	2	3	3	3	3	4	4
144	2	3	2	2	3	2	2	2	3	2	2	3	2	2	2	2	3	3	3	2	2	3	3	2	3	2	2	3	2	2	2	2	4	3	4	3	3	4	3	3	4	4	3	3	4	3	4	4	4
169	2	2	2	2	2	2	1	2	2	2	3	2	2	3	3	2	2	2	2	2	4	3	2	3	4	2	3	2	2	2	2	2	4	3	4	3	4	3	4	4	4	4	4	4	4	4	4	3	4
650	2	2	3	3	3	3	4	3	3	2	4	3	2	4	4	4	5	4	4	3	3	4	3	3	2	2	2	2	2	3	3	2	2	1	2	4	5	1	5	5	5	4	3	4	3	5	4	4	3
558	1	1	2	1	1	1	1	1	1	1	2	1	1	2	3	1	2	2	2	2	2	2	2	2	3	1	2	2	2	1	1	2	5	4	4	4	4	4	4	4	4	4	4	3	4	4	4	4	4
372	1	1	4	3	4	4	2	1	3	3	3	3	3	3	4	4	5	3	1	4	3	3	2	2	2	3	2	1	1	2	1	1	4	2	3	2	2	2	4	4	3	4	3	2	3	3	3	3	4
355	2	3	2	3	4	4	4	4	2	2	2	2	2	2	2	3	3	2	3	5	2	1	2	1	1	2	1	1	2	2	1	2	5	2	3	2	4	4	4	5	4	3	4	4	4	5	5	4	4
452	2	2	2	2	2	2	2	2	2	2	2	2	2	2	4	3	4	3	3	2	3	2	2	2	2	2	2	2	3	3	3	2	3	2	3	3	3	3	3	3	3	3	3	3	3	3	2	1	2
606	2	2	2	2	2	2	2	2	2	4	3	2	4	3	3	3	3	4	3	3	3	1	4	3	2	2	1	1	2	2	2	3	4	3	3	4	4	3	4	4	4	3	3	4	4	3	4	4	3
363	2	2	2	3	2	2	2	2	3	2	3	3	2	3	2	2	4	2	2	3	2	1	2	2	2	2	1	2	2	2	2	1	4	3	3	3	4	3	3	4	4	4	4	3	4	4	4	4	5
358	2	1	2	1	3	3	2	2	3	2	2	3	2	2	3	3	3	2	3	2	3	2	2	2	2	1	2	2	2	2	1	2	4	4	5	3	5	4	3	4	4	3	4	4	4	4	4	4	4
436	2	1	1	2	3	2	1	2	2	2	2	2	2	2	2	1	2	2	2	1	2	2	2	2	1	1	2	1	2	1	1	2	5	3	3	4	4	3	4	4	3	3	4	3	4	3	4	4	4
918	1	2	2	1	2	1	1	2	2	1	2	2	1	2	2	2	2	4	2	2	2	2	2	1	1	1	2	1	2	1	1	1	5	4	5	5	3	5	4	4	4	2	4	4	5	3	4	4	5
459	1	2	2	3	4	4	3	2	2	3	2	2	3	2	2	2	3	3	2	3	1	2	1	2	3	3	2	2	4	2	2	3	3	3	3	3	3	3	4	4	5	4	3	3	4	4	4	3	3
326	3	3	3	2	4	3	4	3	2	2	2	2	2	2	5	4	4	3	4	4	4	2	2	2	4	4	5	4	4	3	4	4	4	3	3	2	5	3	3	5	5	5	4	2	2	2	4	4	4
469	2	2	2	2	2	2	2	2	2	2	2	2	2	2	3	2	2	3	2	3	2	2	2	2	1	1	2	1	2	2	2	2	5	5	4	4	5	4	4	5	5	4	4	4	4	4	4	4	4
278	1	1	1	1	1	3	1	1	2	2	3	2	2	3	4	3	4	2	3	3	2	2	2	2	1	1	1	1	3	2	2	2	4	3	3	3	4	4	4	3	4	4	4	4	4	4	4	5	5
579	1	2	3	1	2	2	2	3	1	2	3	1	2	3	5	1	1	2	2	1	1	1	2	3	3	2	3	3	2	4	3	4	5	2	2	2	3	3	5	4	5	4	4	4	4	3	3	4	4
533	2	2	2	1	2	2	2	2	2	2	2	2	2	2	2	2	1	2	2	2	2	2	2	2	4	2	2	2	2	2	2	2	4	3	4	4	4	5	4	4	4	4	4	4	4	4	4	4	4
118	3	2	3	3	2	3	3	2	3	2	3	3	2	3	2	2	3	2	3	2	3	3	3	2	3	3	2	3	3	3	2	2	4	3	3	4	3	3	3	4	3	4	4	3	4	3	3	4	3
401	1	2	1	2	3	4	3	3	2	2	2	2	2	2	2	2	3	2	2	2	2	3	2	2	2	1	1	2	1	2	1	2	4	4	3	2	4	4	4	4	4	4	4	4	4	4	4	4	4
333	1	2	1	1	1	1	1	2	2	2	2	2	2	2	2	1	2	2	2	2	2	2	2	2	2	2	2	2	2	1	1	2	5	4	4	4	4	4	4	4	4	4	4	4	4	4	5	5	5
500	2	2	2	2	4	4	3	2	2	2	3	2	2	3	4	3	4	3	3	3	2	2	2	2	2	3	2	2	2	2	2	2	4	3	4	3	4	4	4	4	4	4	4	4	4	4	4	4	4
88	3	3	3	3	3	3	3	3	3	3	3	3	3	3	3	3	3	3	3	3	3	3	3	3	3	3	3	3	3	3	3	3	3	3	3	3	3	3	3	3	3	3	3	3	3	3	3	3	3
524	1	1	1	1	2	3	3	2	2	2	3	2	2	3	3	3	3	3	3	2	2	2	4	1	3	2	2	2	2	2	2	2	5	3	4	4	5	4	4	4	4	3	4	3	4	4	4	4	4
112	3	3	2	2	2	3	3	3	2	3	2	2	3	2	4	4	4	4	3	2	4	4	3	4	3	4	4	3	4	3	3	4	3	3	2	3	2	3	2	3	2	3	2	3	4	2	4	3	3
326	1	1	1	1	3	2	1	1	2	2	1	2	2	1	2	4	4	2	2	2	4	2	1	1	2	2	3	2	1	1	2	1	3	4	4	4	5	3	3	4	2	2	5	5	3	4	4	4	4
755	2	2	1	1	3	3	4	4	2	4	2	2	4	2	2	2	2	2	2	2	1	1	2	2	1	2	2	1	1	1	2	1	5	3	3	2	4	3	4	4	3	3	4	4	4	5	4	4	4
246	2	2	2	2	2	2	2	2	2	2	2	2	2	2	2	2	2	2	2	2	2	2	2	2	2	2	2	2	2	2	2	2	4	3	3	3	4	3	3	3	3	4	4	4	4	4	4	4	4
318	3	2	3	4	4	4	3	2	4	2	2	4	2	2	4	2	4	2	2	2	2	2	2	2	2	2	4	2	2	1	2	2	5	2	4	4	4	2	4	4	4	2	4	4	2	4	2	4	4
625	2	1	1	1	3	3	1	1	1	1	2	1	1	2	4	2	4	2	2	1	1	1	1	1	2	1	1	1	1	1	1	1	5	3	4	2	5	4	4	4	4	4	4	4	4	5	5	5	5
312	2	2	1	2	2	2	2	1	1	2	2	1	2	2	2	2	2	2	3	2	2	2	3	2	2	2	3	2	2	2	2	2	4	3	3	4	3	4	3	4	4	4	3	5	5	4	4	4	4
452	2	2	2	2	2	2	2	2	2	2	2	2	2	2	4	3	4	3	3	2	3	2	2	2	2	2	2	2	3	3	3	2	3	2	3	3	3	3	3	3	3	3	3	3	3	3	2	1	2
157	3	3	4	4	2	3	2	2	3	3	4	3	3	4	2	2	2	2	3	2	4	3	2	2	3	1	1	2	2	2	2	3	3	3	3	3	3	4	3	3	3	3	2	4	2	2	4	4	3
318	3	2	3	4	4	4	3	2	4	2	2	4	2	2	4	2	4	2	2	2	2	2	2	2	2	2	4	2	2	1	2	2	5	2	4	4	4	2	4	4	4	2	4	4	2	4	2	4	4
606	2	2	2	2	2	2	2	2	2	4	3	2	4	3	3	3	3	4	3	3	3	1	4	3	2	2	1	1	2	2	2	3	4	3	3	4	4	3	4	4	4	3	3	4	4	3	4	4	3
748	3	3	3	2	3	4	4	4	3	3	2	3	3	2	4	2	4	2	2	2	2	2	2	2	2	2	3	3	2	2	2	2	4	3	3	3	3	3	3	4	4	3	4	4	4	4	4	4	4
206	1	2	1	1	4	1	2	2	2	3	2	2	3	2	3	2	2	2	2	2	2	3	2	2	1	1	1	1	1	1	1	2	5	5	5	4	5	5	5	4	5	4	5	3	4	4	4	5	4
566	2	2	2	1	2	1	1	2	1	2	2	1	2	2	2	2	1	2	3	2	4	2	2	3	2	1	1	1	1	2	2	2	5	4	4	5	5	5	5	5	4	4	5	3	4	4	4	5	5
371	3	4	3	3	5	4	3	2	3	4	2	3	4	2	3	2	4	2	3	2	2	2	2	3	3	3	3	2	3	3	2	2	4	2	3	3	4	3	4	4	3	3	3	3	3	3	4	4	4
241	2	3	1	3	3	3	2	3	4	3	3	4	3	3	2	4	2	1	1	3	1	2	2	1	1	3	2	1	2	2	3	1	3	4	3	2	3	2	3	3	4	2	3	3	3	4	5	3	3
357	2	2	2	2	4	3	3	2	3	3	3	3	3	3	4	2	3	2	2	2	3	2	2	2	2	2	3	3	3	3	3	3	4	4	3	3	3	3	3	3	3	3	3	3	3	3	3	3	4
380	1	2	3	2	3	4	2	2	4	4	2	4	4	2	2	2	5	2	1	1	1	1	2	2	2	3	2	1	1	1	1	1	5	3	4	4	5	5	5	5	5	5	4	4	4	4	4	4	4
122	1	1	1	1	1	1	1	1	1	1	1	1	1	1	1	1	1	1	1	1	1	1	1	1	1	1	1	1	1	1	1	1	5	5	5	5	5	5	5	5	5	5	5	5	5	5	5	5	5
333	1	2	1	1	1	1	1	2	2	2	2	2	2	2	2	1	2	2	2	2	2	2	2	2	2	2	2	2	2	1	1	2	5	4	4	4	4	4	4	4	4	4	4	4	4	4	5	5	5
493	2	2	3	2	3	4	2	2	5	4	5	5	4	5	3	3	4	2	2	1	3	2	2	2	3	3	3	3	2	2	2	1	4	1	2	2	3	2	2	4	4	4	4	4	4	4	4	4	4
389	1	1	1	1	1	1	1	1	1	1	2	1	1	2	2	1	1	2	1	2	2	2	1	2	1	1	2	2	1	1	1	1	5	4	4	5	5	5	4	4	4	4	4	4	3	4	4	4	4
600	1	1	1	2	2	2	3	2	2	2	2	2	2	2	4	3	3	2	3	4	3	2	2	2	2	2	2	2	2	2	2	2	4	4	4	4	4	4	4	4	4	3	4	2	4	4	4	4	4
122	1	1	1	1	1	1	1	1	1	1	1	1	1	1	1	1	1	1	1	1	1	1	1	1	1	1	1	1	1	1	1	1	5	5	5	5	5	5	5	5	5	5	5	5	5	5	5	5	5
243	2	3	3	3	4	5	3	3	4	4	4	4	4	4	5	3	5	4	3	3	2	2	2	2	3	1	2	2	3	3	2	4	3	5	5	4	4	3	4	5	5	5	4	4	3	4	4	4	3
190	2	3	3	2	2	3	2	3	3	3	2	3	3	2	3	3	3	4	2	1	3	1	1	5	3	2	2	3	3	3	3	2	4	4	4	4	3	4	3	3	4	4	4	3	3	3	4	3	3
459	1	2	2	3	4	4	3	2	2	3	2	2	3	2	2	2	3	3	2	3	1	2	1	2	3	3	2	2	4	2	2	3	3	3	3	3	3	3	4	4	5	4	3	3	4	4	4	3	3
336	1	3	2	2	2	2	2	1	2	2	1	2	1	2	3	3	2	2	1	2	3	2	2	2	2	2	2	2	2	3	3	1	5	4	5	4	4	4	3	4	5	4	5	5	4	4	5	5	5
354	1	2	2	2	4	4	2	1	4	2	1	4	2	4	2	4	5	1	2	2	1	2	1	2	1	1	2	2	2	2	1	2	4	1	2	2	2	1	4	5	5	4	2	2	5	2	2	4	4
579	1	2	3	1	2	2	2	3	2	2	3	1	2	3	5	1	1	2	2	1	1	1	2	3	1	2	3	3	2	4	3	4	5	2	2	2	3	3	5	4	5	4	4	4	4	3	3	4	4
493	2	2	3	2	3	4	2	2	4	2	2	5	4	5	3	3	4	2	2	1	3	2	2	2	3	3	3	3	2	2	2	1	4	1	2	2	3	2	2	4	4	4	4	4	4	4	4	4	4
452	1	2	2	1	2	3	2	1	3	2	1	2	2	2	3	3	3	2	2	3	2	2	2	2	1	1	1	2	2	2	3	2	3	4	4	3	4	4	4	4	4	4	4	3	3	4	3	3	4
1515	2	2	2	1	2	2	3	2	2	3	2	2	2	2	3	2	2	2	2	2	3	3	3	2	2	1	2	2	2	2	2	2	4	4	4	3	4	3	4	4	4	4	4	4	4	4	4	4	4
167	1	1	1	1	3	2	1	1	2	1	1	2	2	2	3	4	4	3	3	3	3	5	3	2	1	2	2	2	2	2	2	3	4	3	4	1	5	4	3	4	3	5	3	4	1	1	4	4	5
459	1	2	2	3	4	4	3	2	4	3	2	2	3	2	2	2	3	3	2	3	1	2	1	2	3	3	2	2	4	2	2	3	3	3	3	3	3	3	4	4	5	4	3	3	4	4	4	3	3
103	3	3	2	2	2	2	3	3	2	3	3	3	3	2	2	2	2	2	3	2	3	3	3	3	3	2	2	1	3	2	2	2	4	4	4	3	3	4	4	5	4	5	4	3	4	3	3	3	3
402	1	1	2	1	2	2	1	1	2	1	1	2	1	2	2	2	4	2	2	2	2	1	2	2	2	2	2	2	1	1	1	1	5	5	5	5	5	5	5	5	5	5	5	5	5	5	5	5	5
226	2	3	2	3	3	3	3	3	3	3	3	2	3	3	2	2	4	3	4	3	3	2	2	2	2	2	3	1	2	1	1	2	4	4	3	2	4	3	4	4	4	2	4	3	4	4	4	4	4
1515	2	2	2	1	2	2	3	2	2	3	2	2	2	2	3	2	2	2	2	2	3	3	3	2	2	1	2	2	2	2	2	2	4	4	4	3	4	3	4	4	4	4	4	4	4	4	4	4	4
118	3	2	2	2	2	2	3	2	2	3	2	3	2	3	2	2	2	3	3	2	2	2	3	2	2	3	2	2	1	3	3	2	3	4	4	4	5	4	4	3	5	4	3	4	4	4	4	4	5
358	2	1	2	1	3	3	2	2	3	2	2	3	2	2	3	3	3	2	3	2	3	2	2	2	2	1	2	2	2	2	1	2	4	4	5	3	5	4	3	4	4	3	4	4	4	4	4	4	4
295	2	1	1	1	2	4	2	2	4	2	2	2	3	2	3	4	4	3	2	2	2	2	2	1	1	1	1	1	1	1	1	1	5	4	3	4	4	3	4	5	5	5	5	4	5	5	4	4	5
349	1	1	1	1	1	3	3	1	3	3	1	2	3	3	3	2	3	3	3	2	2	2	2	2	2	1	2	1	1	1	1	1	3	3	3	3	5	3	3	3	3	3	4	3	3	3	3	3	3
372	1	1	4	3	4	4	2	1	4	2	1	3	3	3	4	4	5	3	1	4	3	3	2	2	2	3	2	1	1	2	1	1	4	2	3	2	2	2	4	4	3	4	3	2	3	3	3	3	4
188	2	2	1	2	4	4	3	2	4	3	2	2	3	2	4	2	4	2	4	4	5	3	2	3	1	3	2	2	2	3	1	2	3	4	4	4	4	4	4	3	5	5	4	3	5	3	4	4	4
237	3	3	2	2	4	4	2	1	4	2	1	2	1	3	3	2	3	3	3	1	2	2	3	3	2	2	2	2	2	2	1	1	5	3	3	2	4	3	2	5	4	4	4	3	2	4	4	4	5
133	2	3	3	3	4	3	3	3	3	3	3	3	3	3	3	3	3	3	3	3	3	3	3	3	3	3	3	3	3	3	3	3	3	3	3	3	3	3	3	3	3	3	3	3	3	3	3	3	3
493	2	2	3	2	3	4	2	2	4	2	2	5	4	5	3	3	4	2	2	1	3	2	2	2	3	3	3	3	2	3	3	2	4	1	2	2	3	2	2	4	4	4	4	4	4	4	4	4	4
211	3	4	4	4	4	4	4	4	4	4	4	4	5	3	5	4	5	4	3	3	3	3	3	3	3	4	3	5	3	3	3	5	3	3	1	1	2	1	1	3	3	3	3	3	3	3	3	3	3
257	3	2	2	1	3	4	3	2	4	3	2	4	4	3	4	4	5	3	2	3	2	2	3	4	1	3	3	3	3	2	1	2	4	1	2	2	3	2	3	4	3	3	4	4	3	4	4	4	4
557	2	3	4	4	4	5	4	3	5	4	3	4	5	3	5	2	5	3	1	2	3	5	1	5	3	4	5	3	3	4	5	4	2	3	4	3	4	3	2	4	5	3	2	3	4	4	4	3	3
100	3	1	1	1	1	1	1	1	1	1	1	1	1	1	1	1	1	1	1	1	1	1	1	1	1	1	1	1	1	1	1	1	5	5	5	5	5	5	5	5	5	5	5	5	5	5	5	5	5
579	1	2	3	1	2	2	2	3	2	2	3	1	2	3	5	1	1	2	2	1	1	1	2	3	3	2	3	3	2	4	3	4	5	2	2	2	3	3	5	4	5	4	4	4	4	3	3	4	4
733	2	3	4	2	4	4	1	2	4	1	2	4	3	4	4	2	4	2	2	1	2	4	2	2	1	1	2	2	2	2	2	2	4	2	4	4	4	3	4	4	4	4	4	3	4	3	4	4	5
450	1	1	2	1	3	3	2	1	3	2	1	2	3	3	4	3	3	4	4	4	2	2	3	2	1	1	2	2	2	2	1	1	5	3	3	2	5	3	5	5	4	3	3	4	4	4	5	4	5
205	2	2	2	2	2	3	2	2	3	2	2	2	1	3	2	1	2	2	2	1	2	2	2	2	2	2	1	2	2	2	2	2	4	4	4	4	4	4	4	4	4	4	4	4	4	4	4	4	4
751	1	1	1	1	4	2	2	2	2	2	2	3	4	3	2	3	2	3	4	2	2	2	2	2	2	2	2	2	2	2	2	2	2	4	4	4	4	4	4	4	4	4	4	3	4	2	4	4	4
625	2	1	1	1	3	3	1	1	3	1	1	1	1	2	4	2	4	2	2	1	1	1	1	1	2	1	1	1	1	1	1	1	5	3	4	2	5	4	4	4	4	4	4	4	4	5	5	5	5
395	2	2	2	2	2	2	2	2	2	2	2	2	2	2	2	2	2	2	2	2	2	2	2	2	2	2	2	2	2	2	2	2	4	4	4	4	4	4	4	4	4	4	4	4	4	4	4	4	4
357	2	2	2	2	4	3	3	2	3	3	2	3	3	3	4	2	3	2	2	2	3	2	2	2	2	2	3	3	3	3	3	3	4	4	3	3	3	3	3	3	3	3	3	3	3	3	3	3	4
231	2	2	2	3	4	4	2	3	4	2	3	2	3	2	4	2	4	3	2	2	2	2	2	2	2	2	2	3	3	4	3	2	3	3	3	2	3	3	3	4	4	4	3	3	4	4	3	3	3
157	2	2	1	2	3	4	2	1	4	2	1	3	1	3	2	1	2	3	2	2	2	2	1	2	2	1	1	1	1	1	1	1	5	5	5	5	5	4	3	4	5	5	5	3	5	5	5	5	5
411	2	1	2	2	2	1	2	1	1	2	1	1	2	5	3	4	3	4	2	5	2	2	2	2	2	2	1	3	2	1	3	2	1	2	3	3	4	3	4	4	3	4	2	3	2	2	2	3	4
595	2	2	2	2	4	4	2	2	4	2	2	2	3	2	2	3	3	4	3	2	2	2	2	2	2	3	4	2	2	4	3	2	4	2	3	4	4	4	3	4	3	4	2	3	3	3	3	4	4
600	1	1	1	2	2	2	3	2	2	3	2	2	2	2	4	3	3	2	3	4	3	2	2	2	2	2	2	2	2	2	2	2	4	4	4	4	4	4	4	4	4	3	4	2	4	4	4	4	4
450	1	1	2	1	3	3	2	1	3	2	1	2	3	3	4	3	3	4	4	4	2	2	3	2	1	1	2	2	2	2	1	1	5	3	3	2	5	3	5	5	4	3	3	4	4	4	5	4	5
547	2	4	2	5	2	5	1	1	1	1	1	4	2	1	3	2	5	5	1	1	3	3	2	2	1	2	1	1	1	1	1	1	4	4	5	4	5	2	5	5	5	5	4	1	4	3	5	5	5
450	1	1	2	1	3	3	2	1	3	2	1	2	3	3	4	3	3	4	4	4	2	2	3	2	1	1	2	2	2	2	1	1	5	3	3	2	5	3	5	5	4	3	3	4	4	4	5	4	5
259	2	2	2	1	3	3	3	2	3	3	2	2	2	2	3	3	3	3	2	3	3	3	3	3	2	2	3	3	3	3	3	3	3	4	4	4	3	3	3	3	4	4	4	3	4	4	4	4	4
187	2	2	3	2	4	3	3	2	3	3	2	2	2	2	2	3	2	3	3	3	3	3	2	2	2	3	2	2	2	2	2	3	4	4	4	4	4	4	4	3	4	4	3	3	4	4	4	4	3
82	2	2	2	2	3	2	3	3	2	3	3	3	3	3	4	3	3	3	3	3	2	2	3	3	2	2	2	3	3	2	2	3	2	4	5	4	4	4	4	3	3	4	4	4	4	3	4	4	4
425	1	1	1	1	1	3	1	1	3	1	1	1	1	1	3	1	3	3	1	3	1	1	1	1	1	1	1	1	1	1	1	1	5	2	3	3	4	4	5	4	5	3	5	4	4	4	4	4	4
425	1	1	1	1	1	3	1	1	3	1	1	1	1	1	3	1	3	3	1	3	1	1	1	1	1	1	1	1	1	1	1	1	5	2	3	3	4	4	5	4	5	3	5	4	4	4	4	4	4
200	4	3	3	2	3	4	4	3	4	4	3	3	3	3	3	3	3	2	3	2	3	3	3	3	2	3	4	3	3	5	4	4	3	3	3	4	3	3	3	2	1	3	3	3	3	3	3	3	3
171	4	4	3	3	4	3	3	4	3	3	4	4	3	3	4	3	3	4	4	4	3	2	3	3	3	4	3	3	4	3	4	3	2	3	3	2	2	3	3	4	2	2	2	2	1	2	3	3	2
274	4	5	2	2	4	5	3	3	5	3	3	2	2	2	4	2	3	2	2	1	2	2	1	2	2	3	2	3	2	2	3	2	4	1	1	3	3	4	2	3	4	3	3	2	4	4	4	4	4
1510	2	2	1	2	2	3	1	2	3	1	2	1	3	4	4	2	4	2	3	1	2	1	2	1	2	3	2	2	1	2	2	3	5	3	2	2	4	3	3	4	3	2	3	3	3	3	3	3	3
452	2	2	2	2	2	2	2	2	2	2	2	2	2	2	4	3	4	3	3	2	3	2	2	2	2	2	2	2	3	3	3	2	3	2	3	3	3	3	3	3	3	3	3	3	3	3	2	1	2
199	2	2	1	2	3	3	3	2	3	3	2	1	1	1	4	3	4	2	2	2	1	1	1	1	1	1	1	1	1	1	1	1	5	4	4	4	4	4	5	3	4	5	5	5	5	5	5	5	5
324	2	2	2	2	5	3	2	2	3	2	2	3	3	3	3	3	3	3	3	3	3	3	3	3	2	3	3	2	2	3	2	2	4	3	3	3	3	3	3	3	3	3	3	3	3	3	3	3	3
407	2	3	3	3	4	4	4	3	4	4	3	3	3	4	4	4	3	3	3	3	3	2	3	3	2	3	2	3	3	2	3	3	3	2	3	2	4	2	3	4	3	3	3	3	3	4	4	4	4
177	1	1	1	1	5	1	1	1	1	1	1	1	1	1	3	1	1	2	2	1	1	1	1	1	3	1	1	2	2	2	2	1	4	4	5	5	5	4	4	5	4	5	5	5	5	5	4	5	4
372	1	1	4	3	4	4	2	1	4	2	1	3	3	3	4	4	5	3	1	4	3	3	2	2	2	3	2	1	1	2	1	1	4	2	3	2	2	2	4	4	3	4	3	2	3	3	3	3	4
315	1	1	1	1	1	1	1	1	1	1	1	1	1	1	1	1	1	1	1	1	1	1	1	1	1	2	1	1	1	1	1	1	5	2	3	3	5	3	4	4	4	4	4	4	4	4	4	4	4
202	1	2	1	2	2	3	2	1	3	2	1	4	3	2	4	2	3	2	1	2	3	2	1	2	2	2	2	1	2	1	2	1	5	4	2	2	4	3	4	4	4	4	4	5	4	4	5	4	4
219	3	3	3	2	3	3	3	2	3	3	2	3	3	3	3	2	3	3	3	3	2	3	3	3	2	3	2	3	2	3	3	3	3	3	3	3	3	3	3	3	3	3	3	3	3	3	3	3	3
363	1	1	2	2	2	2	2	1	2	2	1	1	3	2	4	4	2	1	2	1	1	2	2	2	3	3	2	2	2	2	2	2	4	3	4	3	3	4	4	4	3	5	5	4	3	4	4	4	4
104	2	2	2	2	2	2	2	2	2	2	2	2	2	2	2	2	3	3	3	3	3	3	3	3	1	1	3	3	3	3	3	3	3	3	3	3	3	3	3	3	3	3	3	3	3	3	3	3	3
1151	2	2	2	3	3	4	3	2	4	3	2	3	4	3	4	2	3	2	2	3	3	1	2	2	2	2	3	3	2	2	2	2	5	4	4	3	4	4	4	4	4	4	4	3	4	4	4	4	4
446	1	1	1	1	1	1	1	1	1	1	1	1	1	1	1	1	1	1	1	1	1	1	1	1	1	1	1	1	1	1	1	1	5	5	5	5	5	5	5	5	5	5	5	5	5	5	5	5	5
288	2	3	2	3	4	4	2	2	4	2	2	4	3	4	4	2	3	2	2	4	4	2	4	4	2	4	2	2	4	3	3	2	4	4	4	4	3	2	2	2	4	2	2	2	2	3	2	3	3
389	1	1	1	1	1	1	1	1	1	1	1	1	1	2	2	1	1	2	1	2	2	2	1	2	1	1	2	2	1	1	1	1	5	4	4	5	5	5	4	4	4	4	4	4	3	4	4	4	4
229	1	1	1	1	1	1	1	1	1	1	1	1	1	1	1	1	1	1	1	1	1	1	1	1	1	1	1	1	1	1	1	1	5	5	5	5	5	5	5	5	5	5	5	5	5	5	5	5	5
247	5	5	5	5	2	2	2	2	2	2	2	2	2	2	2	1	2	2	2	2	2	2	2	2	1	1	3	1	2	2	1	1	4	4	4	3	4	4	4	4	4	4	5	4	4	4	5	5	5
335	3	2	2	2	4	5	3	2	5	3	2	4	4	3	4	4	5	3	4	4	2	3	3	2	1	3	3	2	2	2	2	2	3	2	4	3	4	3	4	5	4	4	3	3	4	4	3	4	4
384	2	2	1	2	3	3	2	2	3	2	2	3	3	2	2	2	2	2	2	2	2	2	2	2	2	2	2	2	2	2	2	2	4	3	3	3	4	3	4	4	3	4	4	4	4	4	4	4	4
266	2	2	3	3	4	3	2	1	3	2	1	4	2	3	2	2	2	1	1	1	2	2	2	2	3	2	3	1	2	1	1	1	5	3	3	4	4	3	4	4	3	4	3	3	2	4	4	4	5
366	2	2	3	2	3	3	2	2	3	2	2	2	3	2	3	3	3	3	2	2	2	3	3	3	3	2	2	2	2	2	2	2	4	3	4	3	3	4	4	4	4	3	4	4	4	3	4	4	4
352	2	2	1	1	3	3	1	2	3	1	2	2	2	2	2	2	4	2	2	2	2	2	1	2	2	1	3	2	2	2	3	2	4	4	4	3	4	4	4	4	4	4	4	4	4	4	3	4	4
690	1	2	1	3	1	2	2	2	2	2	2	3	1	2	3	2	3	2	2	3	3	3	3	4	2	1	2	2	3	2	2	3	4	5	5	4	3	3	4	3	2	3	4	4	4	4	4	4	4
518	3	2	2	2	3	4	2	1	4	2	1	5	5	2	4	2	5	2	2	1	3	3	1	2	1	2	1	1	1	1	1	1	4	4	4	4	4	4	5	5	5	5	5	2	1	5	5	5	4
226	2	1	1	1	3	4	2	2	4	2	2	3	2	3	4	3	3	2	2	2	2	1	1	1	2	2	2	2	1	2	1	2	4	4	4	3	4	4	5	5	4	3	4	4	4	5	5	5	4
242	2	2	1	3	4	5	3	3	5	3	3	4	3	3	4	3	5	5	4	3	3	2	2	3	3	3	3	2	3	3	2	3	4	4	3	4	3	2	4	4	4	3	4	3	3	4	3	4	4
190	2	3	3	2	2	3	2	3	3	2	3	3	3	2	3	3	3	4	2	1	3	1	1	5	3	2	2	3	3	3	3	2	4	4	4	4	3	4	3	3	4	4	4	3	3	3	4	3	3
459	1	2	2	3	4	4	3	2	4	3	2	2	3	2	2	2	3	3	2	3	1	2	1	2	3	3	2	2	4	2	2	3	3	3	3	3	3	3	4	4	5	4	3	3	4	4	4	3	3
336	1	3	2	2	2	2	2	1	2	2	1	2	1	2	3	3	2	2	1	2	3	2	2	2	2	2	2	2	2	3	3	1	5	4	5	4	4	4	3	4	5	4	5	5	4	4	5	5	5
354	1	2	2	2	4	4	2	1	4	2	1	4	2	4	2	4	5	1	2	2	1	2	1	2	1	1	2	2	2	2	1	2	4	1	2	2	2	1	4	5	5	4	2	2	5	2	2	4	4
579	1	2	3	1	2	2	2	3	2	2	3	1	2	3	5	1	1	2	2	1	1	1	2	3	1	2	3	3	2	4	3	4	5	2	2	2	3	3	5	4	5	4	4	4	4	3	3	4	4
493	2	2	3	2	3	4	2	2	4	2	2	5	4	5	3	3	4	2	2	1	3	2	2	2	3	3	3	3	2	2	2	1	4	1	2	2	3	2	2	4	4	4	4	4	4	4	4	4	4
452	1	2	2	1	2	3	2	1	3	2	1	2	2	2	3	3	3	2	2	3	2	2	2	2	1	1	1	2	2	2	3	2	3	4	4	3	4	4	4	4	4	4	4	3	3	4	3	3	4
1515	2	2	2	1	2	2	3	2	2	3	2	2	2	2	3	2	2	2	2	2	3	3	3	2	2	1	2	2	2	2	2	2	4	4	4	3	4	3	4	4	4	4	4	4	4	4	4	4	4
167	1	1	1	1	3	2	1	1	2	1	1	2	2	2	3	4	4	3	3	3	3	5	3	2	1	2	2	2	2	2	2	3	4	3	4	1	5	4	3	4	3	5	3	4	1	1	4	4	5
459	1	2	2	3	4	4	3	2	4	3	2	2	3	2	2	2	3	3	2	3	1	2	1	2	3	3	2	2	4	2	2	3	3	3	3	3	3	3	4	4	5	4	3	3	4	4	4	3	3
103	3	3	2	2	2	2	3	3	2	3	3	3	3	2	2	2	2	2	3	2	3	3	3	3	3	2	2	1	3	2	2	2	4	4	4	3	3	4	4	5	4	5	4	3	4	3	3	3	3
402	1	1	2	1	2	2	1	1	2	1	1	2	1	2	2	2	4	2	2	2	2	1	2	2	2	2	2	2	1	1	1	1	5	5	5	5	5	5	5	5	5	5	5	5	5	5	5	5	5
226	2	3	2	3	3	3	3	3	3	3	3	2	3	3	2	2	4	3	4	3	3	2	2	2	2	2	3	1	2	1	1	2	4	4	3	2	4	3	4	4	4	2	4	3	4	4	4	4	4
1515	2	2	2	1	2	2	3	2	2	3	2	2	2	2	3	2	2	2	2	2	3	3	3	2	2	1	2	2	2	2	2	2	4	4	4	3	4	3	4	4	4	4	4	4	4	4	4	4	4
118	3	2	2	2	2	2	3	2	2	3	2	3	2	3	2	2	2	3	3	2	2	2	3	2	2	3	2	2	1	3	3	2	3	4	4	4	5	4	4	3	5	4	3	4	4	4	4	4	5
358	2	1	2	1	3	3	2	2	3	2	2	3	2	2	3	3	3	2	3	2	3	2	2	2	2	1	2	2	2	2	1	2	4	4	5	3	5	4	3	4	4	3	4	4	4	4	4	4	4
295	2	1	1	1	2	4	2	2	4	2	2	2	3	2	3	4	4	3	2	2	2	2	2	1	1	1	1	1	1	1	1	1	5	4	3	4	4	3	4	5	5	5	5	4	5	5	4	4	5
349	1	1	1	1	1	3	3	1	3	3	1	2	3	3	3	2	3	3	3	2	2	2	2	2	2	1	2	1	1	1	1	1	3	3	3	3	5	3	3	3	3	3	4	3	3	3	3	3	3
372	1	1	4	3	4	4	2	1	4	2	1	3	3	3	4	4	5	3	1	4	3	3	2	2	2	3	2	1	1	2	1	1	4	2	3	2	2	2	4	4	3	4	3	2	3	3	3	3	4
188	2	2	1	2	4	4	3	2	4	3	2	2	3	2	4	2	4	2	4	4	5	3	2	3	1	3	2	2	2	3	1	2	3	4	4	4	4	4	4	3	5	5	4	3	5	3	4	4	4
237	3	3	2	2	4	4	2	1	4	2	1	2	1	3	3	2	3	3	3	1	2	2	3	3	2	2	2	2	2	2	1	1	5	3	3	2	4	3	2	5	4	4	4	3	2	4	4	4	5
133	2	3	3	3	4	3	3	3	3	3	3	3	3	3	3	3	3	3	3	3	3	3	3	3	3	3	3	3	3	3	3	3	3	3	3	3	3	3	3	3	3	3	3	3	3	3	3	3	3
493	2	2	3	2	3	4	2	2	4	2	2	5	4	5	3	3	4	2	2	1	3	2	2	2	3	3	3	3	2	3	3	2	4	1	2	2	3	2	2	4	4	4	4	4	4	4	4	4	4
211	3	4	4	4	4	4	4	4	4	4	4	4	5	3	5	4	5	4	3	3	3	3	3	3	3	4	3	5	3	3	3	5	3	3	1	1	2	1	1	3	3	3	3	3	3	3	3	3	3
257	3	2	2	1	3	4	3	2	4	3	2	4	4	3	4	4	5	3	2	3	2	2	3	4	1	3	3	3	3	2	1	2	4	1	2	2	3	2	3	4	3	3	4	4	3	4	4	4	4
557	2	3	4	4	4	5	4	3	5	4	3	4	5	3	5	2	5	3	1	2	3	5	1	5	3	4	5	3	3	4	5	4	2	3	4	3	4	3	2	4	5	3	2	3	4	4	4	3	3
100	3	1	1	1	1	1	1	1	1	1	1	1	1	1	1	1	1	1	1	1	1	1	1	1	1	1	1	1	1	1	1	1	5	5	5	5	5	5	5	5	5	5	5	5	5	5	5	5	5
579	1	2	3	1	2	2	2	3	2	2	3	1	2	3	5	1	1	2	2	1	1	1	2	3	3	2	3	3	2	4	3	4	5	2	2	2	3	3	5	4	5	4	4	4	4	3	3	4	4
733	2	3	4	2	4	4	1	2	4	1	2	4	3	4	4	2	4	2	2	1	2	4	2	2	1	1	2	2	2	2	2	2	4	2	4	4	4	3	4	4	4	4	4	3	4	3	4	4	5
450	1	1	2	1	3	3	2	1	4	2	4	2	3	3	4	3	3	4	4	4	2	2	3	2	1	1	2	2	2	2	1	1	5	3	3	2	5	3	5	5	4	3	3	4	4	4	5	4	5
205	2	2	2	2	2	3	2	2	4	3	3	2	1	3	2	1	2	2	2	1	2	2	2	2	2	2	1	2	2	2	2	2	4	4	4	4	4	4	4	4	4	4	4	4	4	4	4	4	4
751	1	1	1	1	4	2	2	2	2	1	2	3	4	3	2	3	2	3	4	2	2	2	2	2	2	2	2	2	2	2	2	2	2	4	4	4	4	4	4	4	4	4	4	3	4	2	4	4	4
625	2	1	1	1	3	3	1	1	2	3	2	1	1	2	4	2	4	2	2	1	1	1	1	1	2	1	1	1	1	1	1	1	5	3	4	2	5	4	4	4	4	4	4	4	4	5	5	5	5
395	2	2	2	2	2	2	2	2	4	2	4	2	2	2	2	2	2	2	2	2	2	2	2	2	2	2	2	2	2	2	2	2	4	4	4	4	4	4	4	4	4	4	4	4	4	4	4	4	4
357	2	2	2	2	4	3	3	2	2	2	2	3	3	3	4	2	3	2	2	2	3	2	2	2	2	2	3	3	3	3	3	3	4	4	3	3	3	3	3	3	3	3	3	3	3	3	3	3	4
231	2	2	2	3	4	4	2	3	4	2	3	2	3	2	4	2	4	3	2	2	2	2	2	2	2	2	2	3	3	4	3	2	3	3	3	2	3	3	3	4	4	4	3	3	4	4	3	3	3
157	2	2	1	2	3	4	2	1	4	2	4	3	1	3	2	1	2	3	2	2	2	2	1	2	2	1	1	1	1	1	1	1	5	5	5	5	5	4	3	4	5	5	5	3	5	5	5	5	5
411	2	1	2	2	2	1	2	1	2	1	2	1	2	5	3	4	3	4	2	5	2	2	2	2	2	2	1	3	2	1	3	2	1	2	3	3	4	3	4	4	3	4	2	3	2	2	2	3	4
595	2	2	2	2	4	4	2	2	3	4	3	2	3	2	2	3	3	4	3	2	2	2	2	2	2	3	4	2	2	4	3	2	4	2	3	4	4	4	3	4	3	4	2	3	3	3	3	4	4
600	1	1	1	2	2	2	3	2	2	3	3	2	2	2	4	3	3	2	3	4	3	2	2	2	2	2	2	2	2	2	2	2	4	4	4	4	4	4	4	4	4	3	4	2	4	4	4	4	4
450	1	1	2	1	3	3	2	1	4	3	3	2	3	3	4	3	3	4	4	4	2	2	3	2	1	1	2	2	2	2	1	1	5	3	3	2	5	3	5	5	4	3	3	4	4	4	5	4	5
547	2	4	2	5	2	5	1	1	4	3	3	4	2	1	3	2	5	5	1	1	3	3	2	2	1	2	1	1	1	1	1	1	4	4	5	4	5	2	5	5	5	5	4	1	4	3	5	5	5
450	1	1	2	1	3	3	2	1	3	2	5	2	3	3	4	3	3	4	4	4	2	2	3	2	1	1	2	2	2	2	1	1	5	3	3	2	5	3	5	5	4	3	3	4	4	4	5	4	5
259	2	2	2	1	3	3	3	2	4	3	3	2	2	2	3	3	3	3	2	3	3	3	3	3	2	2	3	3	3	3	3	3	3	4	4	4	3	3	3	3	4	4	4	3	4	4	4	4	4
187	2	2	3	2	4	3	3	2	3	3	3	2	2	2	2	3	2	3	3	3	3	3	2	2	2	3	2	2	2	2	2	3	4	4	4	4	4	4	4	3	4	4	3	3	4	4	4	4	3
82	2	2	2	2	3	2	3	3	2	3	2	3	3	3	4	3	3	3	3	3	2	2	3	3	2	2	2	3	3	2	2	3	2	4	5	4	4	4	4	3	3	4	4	4	4	3	4	4	4
425	1	1	1	1	1	3	1	1	4	3	3	1	1	1	3	1	3	3	1	3	1	1	1	1	1	1	1	1	1	1	1	1	5	2	3	3	4	4	5	4	5	3	5	4	4	4	4	4	4
425	1	1	1	1	1	3	1	1	3	1	3	1	1	1	3	1	3	3	1	3	1	1	1	1	1	1	1	1	1	1	1	1	5	2	3	3	4	4	5	4	5	3	5	4	4	4	4	4	4
200	4	3	3	2	3	4	4	3	3	1	3	3	3	3	3	3	3	2	3	2	3	3	3	3	2	3	4	3	3	5	4	4	3	3	3	4	3	3	3	2	1	3	3	3	3	3	3	3	3
171	4	4	3	3	4	3	3	4	3	3	3	4	3	3	4	3	3	4	4	4	3	2	3	3	3	4	3	3	4	3	4	3	2	3	3	2	2	3	3	4	2	2	2	2	1	2	3	3	2
274	4	5	2	2	4	5	3	3	4	3	3	2	2	2	4	2	3	2	2	1	2	2	1	2	2	3	2	3	2	2	3	2	4	1	1	3	3	4	2	3	4	3	3	2	4	4	4	4	4
1510	2	2	1	2	2	3	1	2	4	2	3	1	3	4	4	2	4	2	3	1	2	1	2	1	2	3	2	2	1	2	2	3	5	3	2	2	4	3	3	4	3	2	3	3	3	3	3	3	3
452	2	2	2	2	2	2	2	2	4	2	4	2	2	2	4	3	4	3	3	2	3	2	2	2	2	2	2	2	3	3	3	2	3	2	3	3	3	3	3	3	3	3	3	3	3	3	2	1	2
199	2	2	1	2	3	3	3	2	4	3	4	1	1	1	4	3	4	2	2	2	1	1	1	1	1	1	1	1	1	1	1	1	5	4	4	4	4	4	5	3	4	5	5	5	5	5	5	5	5
324	2	2	2	2	5	3	2	2	4	3	4	3	3	3	3	3	3	3	3	3	3	3	3	3	2	3	3	2	2	3	2	2	4	3	3	3	3	3	3	3	3	3	3	3	3	3	3	3	3
407	2	3	3	3	4	4	4	3	3	3	3	3	3	4	4	4	3	3	3	3	3	2	3	3	2	3	2	3	3	2	3	3	3	2	3	2	4	2	3	4	3	3	3	3	3	4	4	4	4
177	1	1	1	1	5	1	1	1	4	4	3	1	1	1	3	1	1	2	2	1	1	1	1	1	3	1	1	2	2	2	2	1	4	4	5	5	5	4	4	5	4	5	5	5	5	5	4	5	4
372	1	1	4	3	4	4	2	1	3	1	1	3	3	3	4	4	5	3	1	4	3	3	2	2	2	3	2	1	1	2	1	1	4	2	3	2	2	2	4	4	3	4	3	2	3	3	3	3	4
315	1	1	1	1	1	1	1	1	4	4	5	1	1	1	1	1	1	1	1	1	1	1	1	1	1	2	1	1	1	1	1	1	5	2	3	3	5	3	4	4	4	4	4	4	4	4	4	4	4
202	1	2	1	2	2	3	2	1	1	1	1	4	3	2	4	2	3	2	1	2	3	2	1	2	2	2	2	1	2	1	2	1	5	4	2	2	4	3	4	4	4	4	4	5	4	4	5	4	4
219	3	3	3	2	3	3	3	2	4	2	3	3	3	3	3	2	3	3	3	3	2	3	3	3	2	3	2	3	2	3	3	3	3	3	3	3	3	3	3	3	3	3	3	3	3	3	3	3	3
363	1	1	2	2	2	2	2	1	3	2	3	1	3	2	4	4	2	1	2	1	1	2	2	2	3	3	2	2	2	2	2	2	4	3	4	3	3	4	4	4	3	5	5	4	3	4	4	4	4
104	2	2	2	2	2	2	2	2	4	4	2	2	2	2	2	2	3	3	3	3	3	3	3	3	1	1	3	3	3	3	3	3	3	3	3	3	3	3	3	3	3	3	3	3	3	3	3	3	3
1151	2	2	2	3	3	4	3	2	2	2	3	3	4	3	4	2	3	2	2	3	3	1	2	2	2	2	3	3	2	2	2	2	5	4	4	3	4	4	4	4	4	4	4	3	4	4	4	4	4
446	1	1	1	1	1	1	1	1	4	2	3	1	1	1	1	1	1	1	1	1	1	1	1	1	1	1	1	1	1	1	1	1	5	5	5	5	5	5	5	5	5	5	5	5	5	5	5	5	5
288	2	3	2	3	4	4	2	2	1	1	1	4	3	4	4	2	3	2	2	4	4	2	4	4	2	4	2	2	4	3	3	2	4	4	4	4	3	2	2	2	4	2	2	2	2	3	2	3	3
389	1	1	1	1	1	1	1	1	4	2	3	1	1	2	2	1	1	2	1	2	2	2	1	2	1	1	2	2	1	1	1	1	5	4	4	5	5	5	4	4	4	4	4	4	3	4	4	4	4
229	1	1	1	1	1	1	1	1	2	1	1	1	1	1	1	1	1	1	1	1	1	1	1	1	1	1	1	1	1	1	1	1	5	5	5	5	5	5	5	5	5	5	5	5	5	5	5	5	5
247	5	5	5	5	2	2	2	2	1	1	1	2	2	2	2	1	2	2	2	2	2	2	2	2	1	1	3	1	2	2	1	1	4	4	4	3	4	4	4	4	4	4	5	4	4	4	5	5	5
335	3	2	2	2	4	5	3	2	2	1	2	4	4	3	4	4	5	3	4	4	2	3	3	2	1	3	3	2	2	2	2	2	3	2	4	3	4	3	4	5	4	4	3	3	4	4	3	4	4
384	2	2	1	2	3	3	2	2	4	4	5	3	3	2	2	2	2	2	2	2	2	2	2	2	2	2	2	2	2	2	2	2	4	3	3	3	4	3	4	4	3	4	4	4	4	4	4	4	4
266	2	2	3	3	4	3	2	1	2	2	2	4	2	3	2	2	2	1	1	1	2	2	2	2	3	2	3	1	2	1	1	1	5	3	3	4	4	3	4	4	3	4	3	3	2	4	4	4	5
366	2	2	3	2	3	3	2	2	2	2	2	2	3	2	3	3	3	3	2	2	2	3	3	3	3	2	2	2	2	2	2	2	4	3	4	3	3	4	4	4	4	3	4	4	4	3	4	4	4
352	2	2	1	1	3	3	1	2	3	3	3	2	2	2	2	2	4	2	2	2	2	2	1	2	2	1	3	2	2	2	3	2	4	4	4	3	4	4	4	4	4	4	4	4	4	4	3	4	4
690	1	2	1	3	1	2	2	2	2	2	4	3	1	2	3	2	3	2	2	3	3	3	3	4	2	1	2	2	3	2	2	3	4	5	5	4	3	3	4	3	2	3	4	4	4	4	4	4	4
518	3	2	2	2	3	4	2	1	3	2	3	5	5	2	4	2	5	2	2	1	3	3	1	2	1	2	1	1	1	1	1	1	4	4	4	4	4	4	5	5	5	5	5	2	1	5	5	5	4
226	2	1	1	1	3	4	2	2	4	2	5	3	2	3	4	3	3	2	2	2	2	1	1	1	2	2	2	2	1	2	1	2	4	4	4	3	4	4	5	5	4	3	4	4	4	5	5	5	4
242	2	2	1	3	4	5	3	3	4	3	3	4	3	3	4	3	5	5	4	3	3	2	2	3	3	3	3	2	3	3	2	3	4	4	3	4	3	2	4	4	4	3	4	3	3	4	3	4	4
									4	3	5
[truncated: 11 more columns]
